# Supplementary material for: (E)-1-(2,4-Dinitro­phen­yl)-2-[1-(2-meth­oxy­phen­yl)ethyl­idene]hydrazine
Source: Acta Crystallogr Sect E Struct Rep Online. 2011 Nov 5;67(Pt 12):o3202–3. doi: 10.1107/S1600536811045417 (PMC3238869; doi:10.1107/S1600536811045417)
Supplement: Supplementary file 2 [file e-67-o3202-Isup2.hkl]

# 
# h,k,l, Fc-squared, Fo-squared, sigma(Fo-squared) and status flag 
# 
data_I
_shelx_title ' lf1m in C2/c (RT)' 
_shelx_refln_list_code          4 
_shelx_F_calc_maximum      315.11 
_exptl_crystal_F_000      1376.00 
_reflns_d_resolution_high  0.7330 
 
loop_ 
 _symmetry_equiv_pos_as_xyz 
 'x, y, z' 
 '-x, y, -z+1/2' 
 'x+1/2, y+1/2, z' 
 '-x+1/2, y+1/2, -z+1/2' 
 '-x, -y, -z' 
 'x, -y, z-1/2' 
 '-x+1/2, -y+1/2, -z' 
 'x+1/2, -y+1/2, z-1/2' 
 
_cell_length_a    33.1047 
_cell_length_b     7.1288 
_cell_length_c    13.4964 
_cell_angle_alpha  90.000 
_cell_angle_beta  107.170 
_cell_angle_gamma  90.000 
 
_shelx_F_squared_multiplier     1.000 
 
loop_ 
 _refln_index_h 
 _refln_index_k 
 _refln_index_l 
 _refln_F_squared_calc 
 _refln_F_squared_meas 
 _refln_F_squared_sigma 
 _refln_observed_status 
   4   0   0    45183.59    39559.95    511.77 o 
   6   0   0    35817.71    32736.67    429.82 o 
   8   0   0    21540.63    20361.46    192.10 o 
  10   0   0      233.82      208.17      4.05 o 
  12   0   0      461.77      417.42      6.51 o 
  14   0   0     1134.05      944.41     18.99 o 
  18   0   0        0.41        0.77      1.69 o 
  20   0   0     2001.77     1981.79     32.42 o 
  22   0   0        1.92        9.03      2.91 o 
  24   0   0       47.18       38.56      3.27 o 
  26   0   0       77.45       78.78      4.62 o 
  28   0   0     5527.31     5227.16     88.28 o 
  30   0   0     1808.33     1728.66     41.54 o 
  32   0   0      232.95      224.59     14.94 o 
  34   0   0      517.34      565.60     24.28 o 
  36   0   0        1.31       -0.13      6.03 o 
  38   0   0       36.04       38.54      9.78 o 
  40   0   0       64.87       87.82     13.47 o 
  42   0   0       29.29       15.63      9.41 o 
   1   1   0     3325.12     3085.01     36.83 o 
   3   1   0     1313.86     1303.40     10.95 o 
   5   1   0    10375.08     9835.51     59.88 o 
   7   1   0       41.05       55.50      1.74 o 
   9   1   0     3307.00     3300.73     24.71 o 
  11   1   0     1360.57     1307.81     11.25 o 
  13   1   0      407.86      386.96      4.58 o 
  15   1   0      296.63      260.61      4.36 o 
  17   1   0      884.68      835.92      8.08 o 
  19   1   0      876.40      880.55      7.73 o 
  21   1   0      190.25      169.16      4.34 o 
  23   1   0        6.10        9.26      1.55 o 
  25   1   0       17.54       15.76      3.22 o 
  27   1   0      309.73      278.12      8.35 o 
  29   1   0      204.39      203.15     11.16 o 
  31   1   0      198.71      200.57     11.39 o 
  33   1   0       80.04       77.32      7.80 o 
  35   1   0       31.87       23.37      5.91 o 
  37   1   0        6.33       -0.94      4.48 o 
  39   1   0       63.96       63.25      8.44 o 
  41   1   0        9.18        1.59      5.88 o 
   0   2   0    58643.92    56516.61    752.57 o 
   2   2   0    96854.83    86461.77   1527.83 o 
   6   2   0     7248.51     7318.68     56.53 o 
   8   2   0      309.48      374.45     17.40 o 
  10   2   0    11787.24    11497.06    100.41 o 
  12   2   0      177.44      127.64      3.44 o 
  14   2   0      415.19      455.72      6.04 o 
  16   2   0      557.34      609.54      7.42 o 
  18   2   0        0.18        9.18      1.44 o 
  20   2   0       13.01       12.36      1.73 o 
  22   2   0      121.67      130.00      5.28 o 
  24   2   0      518.53      464.75     15.22 o 
  26   2   0     2121.73     2092.95     24.79 o 
  28   2   0       41.15       46.13      4.48 o 
  30   2   0      840.39      896.04     15.56 o 
  32   2   0      644.07      640.76     17.54 o 
  34   2   0       32.38       41.05      6.66 o 
  36   2   0      174.62      205.03     11.24 o 
  38   2   0        5.23       10.06     11.66 o 
  40   2   0       28.72       17.88      6.71 o 
  42   2   0        4.88        3.80      6.06 o 
   1   3   0     2710.89     2566.56     29.09 o 
   3   3   0       10.88        2.85      1.17 o 
   5   3   0       81.13       88.66      5.83 o 
   7   3   0     1360.25     1427.51     22.33 o 
   9   3   0      279.73      231.68      4.58 o 
  11   3   0      270.94      225.69      4.94 o 
  13   3   0     2208.98     2156.01     18.16 o 
  15   3   0        0.00        0.58      1.34 o 
  17   3   0       13.79       20.49      1.97 o 
  19   3   0       14.51       20.04      4.65 o 
  21   3   0        0.14       -4.48      2.24 o 
  23   3   0       26.24       20.37      3.74 o 
  25   3   0        0.09        2.66      3.10 o 
  27   3   0     1049.95     1022.98     22.61 o 
  29   3   0      118.73      138.46     11.35 o 
  31   3   0       58.01       58.35      5.59 o 
  33   3   0        0.13       -0.21      3.42 o 
  35   3   0       32.99       27.17      6.59 o 
  37   3   0      145.58      138.93     11.01 o 
  39   3   0       20.48       22.13      6.62 o 
  41   3   0        0.72       -8.81      4.62 o 
   0   4   0     2601.47     2560.14     43.93 o 
   2   4   0      336.05      391.77      9.58 o 
   4   4   0       13.56       11.10      2.03 o 
   6   4   0    30961.65    30786.03    221.75 o 
   8   4   0     1648.03     1568.27     14.03 o 
  10   4   0     3738.18     3948.87     41.41 o 
  12   4   0      386.44      403.74      9.98 o 
  14   4   0      772.00      818.31     10.84 o 
  16   4   0       56.09       59.48      3.17 o 
  18   4   0      101.64      116.46      5.39 o 
  20   4   0      447.01      511.07     35.24 o 
  22   4   0     1221.50     1209.78     17.46 o 
  24   4   0      945.25     1024.51     16.30 o 
  26   4   0       24.49       31.02      4.13 o 
  28   4   0       43.63       64.11      5.36 o 
  30   4   0       20.75       11.64      3.69 o 
  32   4   0       60.69       83.56      6.89 o 
  34   4   0      156.95      180.46     19.15 o 
  36   4   0        5.64       -0.16      5.02 o 
  38   4   0        0.01       -8.13      5.02 o 
   1   5   0      351.33      317.64      9.71 o 
   3   5   0       26.88       19.50      4.04 o 
   5   5   0      698.14      728.62     15.50 o 
   7   5   0      526.96      597.76     13.36 o 
   9   5   0       79.15       84.67      8.13 o 
  11   5   0     1652.12     1608.98     31.96 o 
  15   5   0       69.88       60.97      6.11 o 
  17   5   0        3.46       -4.08      2.76 o 
  19   5   0      231.55      255.98     10.02 o 
  21   5   0       52.89       53.03      6.10 o 
  23   5   0      334.49      323.23     11.62 o 
  25   5   0      257.67      264.92     10.96 o 
  27   5   0      105.16      115.86      8.69 o 
  29   5   0        2.69        1.57      4.08 o 
  31   5   0        2.98        3.39      4.70 o 
  33   5   0        5.33        1.42      5.06 o 
  35   5   0       13.93       15.50      8.45 o 
  37   5   0        0.25       -3.44      6.79 o 
   0   6   0        0.53       -4.71      5.27 o 
   2   6   0       26.38       15.73      4.47 o 
   4   6   0        4.10        9.64      4.29 o 
   6   6   0      585.69      604.08     17.12 o 
   8   6   0     1307.76     1281.50     25.14 o 
  10   6   0     2053.59     1931.77     29.15 o 
  12   6   0      186.46      174.79      9.03 o 
  14   6   0        0.35       -7.76      4.85 o 
  16   6   0        1.44       -7.62      5.02 o 
  18   6   0       96.94      112.15     12.49 o 
  20   6   0     1173.20     1167.10     34.39 o 
  22   6   0        6.75        2.36      6.26 o 
  24   6   0       63.11       72.33     11.13 o 
  26   6   0       15.66       21.86      8.27 o 
  28   6   0       37.74       48.28     10.36 o 
  30   6   0        0.33        1.96      6.66 o 
  32   6   0       16.91       10.43      8.14 o 
   1   7   0       45.63       40.82      5.84 o 
   3   7   0       98.61       93.64      7.75 o 
   5   7   0        1.70       -2.58      5.66 o 
   7   7   0        0.08        8.65      4.45 o 
   9   7   0       27.13       36.48      5.95 o 
  11   7   0      215.37      219.97     13.60 o 
  13   7   0      169.78      148.99     14.69 o 
  15   7   0        2.90       -3.59      6.77 o 
  17   7   0      139.14      171.65     16.78 o 
  19   7   0       38.03       40.52      9.87 o 
  21   7   0      270.05      247.89     18.04 o 
  23   7   0        0.29      -10.12      6.42 o 
  25   7   0       17.70       20.29      8.71 o 
  27   7   0       13.72        5.28      8.13 o 
  29   7   0        6.26       -2.79      7.60 o 
   0   8   0       17.35       10.68      7.62 o 
   2   8   0        4.19       -6.12      4.26 o 
   4   8   0        1.61       -5.89      4.46 o 
   6   8   0        6.11        3.76      4.85 o 
   8   8   0      114.15      109.56      9.22 o 
  10   8   0       82.97       79.83     12.95 o 
  12   8   0      409.47      352.11     21.28 o 
  14   8   0       16.37       17.55      9.90 o 
  16   8   0       56.54       71.72     12.91 o 
  18   8   0       85.96       78.30     13.38 o 
  20   8   0        2.92        9.75      9.12 o 
  22   8   0        6.45        6.64      8.00 o 
  24   8   0        8.21       15.20      9.19 o 
   1   9   0        1.61       -5.10      7.77 o 
   3   9   0        0.12       -5.14      5.15 o 
   5   9   0        1.72       -2.30      5.35 o 
   7   9   0        6.53        7.56      8.82 o 
   9   9   0        0.15        6.69      8.77 o 
  11   9   0       17.68       33.71     11.36 o 
  13   9   0      165.49      148.61     17.16 o 
  15   9   0        4.74        6.30      9.53 o 
 -43   1   1      161.21      169.23     13.06 o 
 -41   1   1        8.01        4.09      7.46 o 
 -39   1   1       88.44       97.53     13.39 o 
 -37   1   1       71.38       74.47     13.25 o 
 -35   1   1        3.71       13.63     11.35 o 
 -33   1   1        0.91        0.34      4.16 o 
 -31   1   1       27.35       25.27      3.24 o 
 -29   1   1       23.51       24.82      3.13 o 
 -27   1   1     1164.68     1132.97     13.85 o 
 -25   1   1      285.22      284.36      5.27 o 
 -23   1   1        0.34        1.60      1.94 o 
 -21   1   1      803.11      863.48      9.09 o 
 -19   1   1     1020.21     1183.25     15.12 o 
 -17   1   1     1377.56     1434.19     12.01 o 
 -15   1   1      134.42      166.90      4.37 o 
 -13   1   1     3850.45     4634.92     50.56 o 
 -11   1   1     1685.56     1843.34     14.82 o 
  -9   1   1     8820.03     8562.18     61.14 o 
  -7   1   1     1877.82     1510.46     10.71 o 
  -5   1   1    22437.01    20944.50    163.96 o 
  -3   1   1     7800.98     7292.69     55.68 o 
  -1   1   1     6168.92     5779.38     31.50 o 
   1   1   1       44.87       34.09      1.10 o 
   3   1   1      376.39      354.56      3.63 o 
   5   1   1       31.93       27.55      2.89 o 
   7   1   1     5530.65     5314.31     43.60 o 
   9   1   1     1337.15     1266.86     23.38 o 
  11   1   1     3735.04     3423.55     23.92 o 
  13   1   1     1227.53     1110.48      8.57 o 
  15   1   1     1354.45     1303.52     11.14 o 
  17   1   1        2.68        0.54      0.82 o 
  19   1   1     1827.03     1842.17     14.01 o 
  21   1   1      630.11      635.59      6.89 o 
  23   1   1      484.75      461.43      9.31 o 
  25   1   1     2944.76     2837.01     29.87 o 
  27   1   1      566.43      635.06     12.08 o 
  29   1   1     1304.40     1303.14     24.93 o 
  31   1   1       10.07       15.18      4.97 o 
  33   1   1      448.48      441.17     15.01 o 
  35   1   1       77.53       77.54      8.37 o 
  37   1   1       13.98       13.29      5.76 o 
  39   1   1       20.86       28.70      7.04 o 
  41   1   1       73.41       92.98     20.13 o 
 -42   2   1       30.11       39.72      8.30 o 
 -40   2   1       53.35       82.67      9.47 o 
 -38   2   1        2.01        6.91      5.69 o 
 -36   2   1       42.30       38.77      8.39 o 
 -34   2   1       23.48       21.69      5.63 o 
 -32   2   1       20.22       13.77      5.02 o 
 -30   2   1       14.38        5.12      3.19 o 
 -28   2   1       12.03        5.62      3.07 o 
 -26   2   1      660.95      634.70     16.33 o 
 -24   2   1      626.85      587.31      9.44 o 
 -22   2   1      312.33      344.03      6.08 o 
 -20   2   1      801.72      797.56     11.11 o 
 -18   2   1     2584.40     2711.13     20.17 o 
 -16   2   1      656.36      838.00      9.13 o 
 -14   2   1     1191.37     1258.06     17.05 o 
 -12   2   1     5155.40     5267.27     37.70 o 
 -10   2   1        9.41       12.21      1.67 o 
  -8   2   1      823.12      842.04      9.10 o 
  -6   2   1     7611.45     7658.10     59.22 o 
  -4   2   1    23078.40    22444.56    181.94 o 
  -2   2   1    32329.07    31376.05    191.57 o 
   0   2   1     5809.37     5463.81     41.07 o 
   2   2   1    99295.69    88495.58   1150.71 o 
   4   2   1    18526.77    19166.27    149.59 o 
   6   2   1     4868.99     5010.80     39.76 o 
   8   2   1     1306.01     1285.79     12.39 o 
  10   2   1      131.98      134.33      3.19 o 
  12   2   1        0.33       -2.42      1.61 o 
  14   2   1        7.44        3.15      1.54 o 
  16   2   1      236.76      200.26      3.50 o 
  18   2   1       81.78       77.91      4.20 o 
  20   2   1     1228.75     1288.01     16.52 o 
  22   2   1     1500.38     1434.76     18.35 o 
  24   2   1       78.44       77.14      9.59 o 
  26   2   1     3036.77     3082.38     32.83 o 
  28   2   1      154.91      169.83      8.70 o 
  30   2   1        4.02        2.42      4.61 o 
  32   2   1      749.46      726.62     34.05 o 
  34   2   1        0.79       -7.10      4.11 o 
  36   2   1       60.42       69.21      8.66 o 
  38   2   1        1.99       -5.98      4.80 o 
  40   2   1        0.83       -8.32      4.83 o 
 -41   3   1       25.14       27.49      7.60 o 
 -39   3   1       36.79       27.20      6.87 o 
 -37   3   1       63.30       82.44      8.90 o 
 -35   3   1       23.36       22.16      6.13 o 
 -33   3   1       68.39       61.66      5.87 o 
 -31   3   1      133.09      133.03      7.15 o 
 -29   3   1       68.23       66.29      5.21 o 
 -27   3   1       86.56       81.16      5.61 o 
 -25   3   1      281.88      292.65     10.36 o 
 -23   3   1      165.88      148.52     16.21 o 
 -21   3   1       48.44       54.56      3.13 o 
 -19   3   1      303.09      320.05      7.49 o 
 -17   3   1      139.73      160.00      6.50 o 
 -15   3   1       61.70       76.25      3.29 o 
 -13   3   1      267.76      314.12     10.07 o 
 -11   3   1      958.56     1037.48     12.22 o 
  -9   3   1     7455.73     7605.48     68.54 o 
  -7   3   1      699.30      742.79      7.66 o 
  -5   3   1       30.23       36.88      1.94 o 
  -3   3   1       24.44       11.91      3.17 o 
  -1   3   1       72.69       81.18      1.91 o 
   1   3   1     2274.75     2385.58     21.21 o 
   3   3   1     5812.50     5705.88     39.39 o 
   5   3   1     1153.68     1210.74     11.90 o 
   7   3   1      987.19      871.21      8.76 o 
   9   3   1      143.30      127.47      3.81 o 
  11   3   1        2.49        6.60      1.61 o 
  13   3   1        4.02        0.65      1.24 o 
  15   3   1      166.11      180.54      4.15 o 
  17   3   1      212.81      218.33     25.44 o 
  19   3   1      192.29      182.32      6.13 o 
  21   3   1     5066.89     5036.68     46.58 o 
  23   3   1      856.72      839.54     14.24 o 
  25   3   1      165.08      170.64      6.98 o 
  27   3   1       19.95       23.53      3.86 o 
  29   3   1        2.05       -4.38      3.05 o 
  31   3   1      198.14      200.07      9.79 o 
  33   3   1       94.28       98.55     10.20 o 
  35   3   1        1.80        1.56      4.84 o 
  37   3   1       17.20       13.46      6.10 o 
  39   3   1        2.62       -2.47      4.99 o 
 -38   4   1       61.17       89.08      9.42 o 
 -36   4   1        0.02       -0.65      4.27 o 
 -34   4   1       15.43        5.55      4.18 o 
 -32   4   1        1.75       -1.53      3.28 o 
 -30   4   1        4.20        7.23      3.48 o 
 -28   4   1      309.09      353.80      9.74 o 
 -26   4   1        3.10       -4.12      5.21 o 
 -24   4   1       88.73       67.01      5.27 o 
 -22   4   1     1285.19     1314.53     17.95 o 
 -20   4   1      930.50      999.75     14.62 o 
 -18   4   1      206.15      178.15      4.97 o 
 -16   4   1      819.23      848.16     10.36 o 
 -14   4   1      164.42      192.34      5.34 o 
 -12   4   1      113.82      111.69      5.18 o 
 -10   4   1      261.17      279.19      5.61 o 
  -8   4   1       31.32       39.61      2.39 o 
  -6   4   1     7637.48     7702.31     53.02 o 
  -4   4   1      184.14      208.98      5.19 o 
  -2   4   1     2327.47     2385.16     29.40 o 
   0   4   1      132.18      175.41      6.76 o 
   2   4   1     5408.43     6002.56     73.02 o 
   4   4   1     1576.73     1641.01     16.93 o 
   6   4   1    23008.96    22790.55    150.14 o 
   8   4   1      242.41      237.33      5.16 o 
  10   4   1      481.18      535.76     11.25 o 
  12   4   1     1185.28     1185.48     14.98 o 
  14   4   1      107.10      109.70      3.88 o 
  16   4   1      639.29      660.14     10.97 o 
  18   4   1       49.81       48.37      6.40 o 
  20   4   1      713.12      711.63     12.81 o 
  22   4   1     2638.74     2605.99     32.34 o 
  24   4   1      435.06      463.03     18.76 o 
  26   4   1      135.55      157.63      9.11 o 
  28   4   1       48.38       44.39      5.05 o 
  30   4   1      109.21      128.94      7.64 o 
  32   4   1        4.70       -1.08      3.75 o 
  34   4   1      335.83      361.52     14.72 o 
  36   4   1       30.09       11.77      5.81 o 
  38   4   1       14.37       18.22      6.39 o 
 -37   5   1       74.59       84.67     12.33 o 
 -35   5   1       12.66       16.32      8.18 o 
 -33   5   1      121.12      133.10     14.33 o 
 -31   5   1       79.85       93.57      8.50 o 
 -29   5   1       29.26       21.91      5.24 o 
 -27   5   1       27.69       23.63      5.19 o 
 -25   5   1      222.38      195.69     14.29 o 
 -23   5   1      113.50      102.33      7.74 o 
 -21   5   1        6.63        1.12      3.64 o 
 -19   5   1       74.73       77.96      6.20 o 
 -17   5   1        6.29        0.59      2.39 o 
 -15   5   1        8.28       13.11      7.29 o 
 -13   5   1      746.93      737.98     20.06 o 
 -11   5   1      494.51      492.66     16.43 o 
  -9   5   1      392.76      406.22     10.97 o 
  -7   5   1      906.05      948.55     17.43 o 
  -5   5   1        4.20        1.97      3.18 o 
  -3   5   1        0.00        2.21      5.00 o 
  -1   5   1      170.53      163.90      7.44 o 
   1   5   1      224.06      245.23      8.67 o 
   3   5   1       73.48       83.71      6.17 o 
   5   5   1      840.79      888.11     21.79 o 
   7   5   1      337.74      365.72     14.14 o 
   9   5   1        0.86       -0.85      4.06 o 
  11   5   1       65.98       68.05      7.05 o 
  13   5   1       30.83       30.40      3.63 o 
  15   5   1       93.34       89.43      6.20 o 
  17   5   1      952.68     1020.86     65.76 o 
  19   5   1     1173.02     1318.47     24.13 o 
  21   5   1      100.85      100.44      7.69 o 
  23   5   1       32.22       27.05      5.03 o 
  25   5   1       49.40       52.67      6.40 o 
  27   5   1       47.65       49.23      6.43 o 
  29   5   1        0.81       -5.33      5.70 o 
  31   5   1       15.86       28.00      6.02 o 
  33   5   1      122.48      125.86     10.24 o 
  35   5   1       12.67       10.26      8.00 o 
 -34   6   1       39.91       62.12     11.83 o 
 -32   6   1        9.55       21.91      8.45 o 
 -30   6   1       28.85       24.66      8.75 o 
 -28   6   1       94.40       86.52     11.97 o 
 -26   6   1        1.05       -0.32      5.37 o 
 -24   6   1      389.61      388.83     20.33 o 
 -22   6   1       12.79       12.56      7.37 o 
 -20   6   1       35.98       46.05      9.36 o 
 -18   6   1        3.99        5.14      5.99 o 
 -16   6   1       57.78       69.98      9.82 o 
 -14   6   1       53.11       63.79      6.26 o 
 -12   6   1       79.88       90.64      7.25 o 
 -10   6   1       29.17       20.77      5.97 o 
  -8   6   1     1607.06     1616.21     26.07 o 
  -6   6   1        6.37       15.60      7.59 o 
  -4   6   1      226.88      242.59     10.78 o 
  -2   6   1       43.19       57.81      6.18 o 
   0   6   1       59.41       69.09      6.33 o 
   2   6   1      120.84      141.18      8.13 o 
   4   6   1      433.57      425.88     12.35 o 
   6   6   1      709.46      707.41     16.23 o 
   8   6   1     3821.74     3637.96     46.87 o 
  10   6   1     1830.96     1796.56     27.46 o 
  12   6   1      972.99     1054.32     30.77 o 
  14   6   1       22.58       23.08      7.35 o 
  16   6   1      951.74     1001.28     31.16 o 
  18   6   1       60.19       54.65     10.00 o 
  20   6   1      809.31      770.29     28.02 o 
  22   6   1        5.20        8.54      7.29 o 
  24   6   1        1.36       -4.38      5.63 o 
  26   6   1       42.49       28.65      8.84 o 
  28   6   1        2.14        9.65      6.96 o 
  30   6   1       55.72       71.58     11.97 o 
  32   6   1       46.32       70.93     12.04 o 
 -29   7   1       16.87       19.31      8.48 o 
 -27   7   1        0.53       -4.81      6.66 o 
 -25   7   1        0.13       -2.94      6.28 o 
 -23   7   1        0.05       10.98      7.43 o 
 -21   7   1       63.06       76.42     11.79 o 
 -19   7   1       26.68       20.18      8.23 o 
 -17   7   1       18.38       21.49      8.23 o 
 -15   7   1      313.33      291.43     17.64 o 
 -13   7   1        5.02       10.91      4.71 o 
 -11   7   1        0.01        0.36      4.12 o 
  -9   7   1       30.28       26.99      5.49 o 
  -7   7   1      109.87      108.11      8.32 o 
  -5   7   1       17.98       23.72      6.59 o 
  -3   7   1       18.46       20.16      7.83 o 
  -1   7   1       23.21       21.13      5.07 o 
   1   7   1       19.44       22.89      5.18 o 
   3   7   1        2.27        6.06      4.96 o 
   5   7   1        0.01        0.34      4.09 o 
   7   7   1       65.81       74.66      7.14 o 
   9   7   1       49.73       48.17      6.42 o 
  11   7   1      316.82      341.56     18.64 o 
  13   7   1       89.48       76.24     11.72 o 
  15   7   1      943.25      883.18     30.85 o 
  17   7   1       13.50       10.91      7.57 o 
  19   7   1       23.78       39.10      9.53 o 
  21   7   1        0.65        3.80      7.41 o 
  23   7   1        5.37        9.28      7.90 o 
  25   7   1        0.06        2.66      7.05 o 
  27   7   1        1.32       -0.75      7.69 o 
  29   7   1        1.29        1.54      7.31 o 
 -24   8   1       18.82       18.80      9.79 o 
 -22   8   1       10.99        2.52      8.11 o 
 -20   8   1        0.49      -10.24      7.07 o 
 -18   8   1       39.60       26.04      9.88 o 
 -16   8   1       67.51       58.48     11.84 o 
 -14   8   1        8.81        4.04      7.94 o 
 -12   8   1      178.35      149.20     15.74 o 
 -10   8   1       88.09       69.99      7.85 o 
  -8   8   1      101.19       74.65      8.11 o 
  -6   8   1       14.31       11.19      5.35 o 
  -4   8   1       71.68       67.74      7.58 o 
  -2   8   1        3.95       -6.17      4.30 o 
   0   8   1        0.45        4.40      4.91 o 
   2   8   1        0.11       -4.63      5.66 o 
   4   8   1       70.96       73.43      7.95 o 
   6   8   1        1.75        6.44      5.23 o 
   8   8   1      375.63      355.78     20.77 o 
  10   8   1        1.93       -7.31      7.66 o 
  12   8   1     1128.37      975.74     34.27 o 
  14   8   1       25.50       28.95     10.42 o 
  16   8   1      515.21      470.64     24.27 o 
  18   8   1        3.68        6.94      8.47 o 
  20   8   1       54.11       63.21     12.78 o 
  22   8   1        3.40       -2.20      8.11 o 
 -15   9   1        0.19       -9.85      7.30 o 
 -13   9   1        8.55        7.35      9.02 o 
 -11   9   1        0.03       -0.45      8.50 o 
  -9   9   1        0.13       -1.90      8.13 o 
  -7   9   1        3.22       -9.15      5.00 o 
  -5   9   1       10.06       -0.41      7.03 o 
  -3   9   1        9.12        7.05      6.02 o 
  -1   9   1       12.13       11.26      9.91 o 
   1   9   1        1.48       -2.82      5.19 o 
   3   9   1        0.51       -0.35      5.71 o 
   5   9   1       12.75       -1.37      8.15 o 
   7   9   1       11.32       16.29      9.12 o 
   9   9   1       67.09       54.64     12.69 o 
  11   9   1       68.52       93.45     15.14 o 
  13   9   1        1.88        3.19      9.75 o 
  15   9   1       23.82       12.25     10.23 o 
 -44   0   2       81.63       99.20     15.47 o 
 -42   0   2       50.71       64.61     12.31 o 
 -40   0   2        1.00        3.52      7.85 o 
 -38   0   2       19.84       18.86      7.78 o 
 -36   0   2      207.27      187.89     14.86 o 
 -34   0   2      827.78      774.05     27.66 o 
 -32   0   2      408.40      383.11     18.72 o 
 -30   0   2     1210.30     1170.23     22.49 o 
 -28   0   2       27.31       12.43      2.64 o 
 -26   0   2      436.81      390.85      9.27 o 
 -24   0   2      506.48      484.03     12.88 o 
 -22   0   2     3576.81     3557.82     55.21 o 
 -20   0   2       19.52        3.65      2.53 o 
 -18   0   2    13873.71    15617.01    206.81 o 
 -16   0   2    34867.93    34719.06    459.03 o 
 -14   0   2    22397.13    22827.72    296.73 o 
 -12   0   2     3686.80     3951.59     56.83 o 
 -10   0   2     2577.38     2668.66     39.82 o 
  -8   0   2    23426.61    23851.44    327.70 o 
  -6   0   2     9295.21     8613.42    113.74 o 
   0   0   2    30360.44    27479.50    365.22 o 
   2   0   2     2468.40     2398.28     33.49 o 
   4   0   2    24734.90    22374.71    297.52 o 
   6   0   2    15515.52    15149.13    203.89 o 
   8   0   2    11206.64    11438.51    153.81 o 
  10   0   2     1289.36     1218.56     19.07 o 
  12   0   2      571.65      552.19     10.93 o 
  14   0   2     5229.21     5502.91     74.60 o 
  16   0   2      330.52      380.28      9.30 o 
  18   0   2     2341.59     2351.35     35.81 o 
  20   0   2      809.23      857.29     16.96 o 
  26   0   2     6380.29     6406.59    104.43 o 
  28   0   2     4092.61     4253.22     77.27 o 
  30   0   2       33.11       25.05      7.83 o 
  32   0   2      342.25      326.07     18.28 o 
  34   0   2        0.21       12.52      6.96 o 
  36   0   2        2.51       -2.61      6.25 o 
  38   0   2      223.15      259.54     18.81 o 
  40   0   2       34.21       39.86     11.11 o 
 -43   1   2        4.69        5.36      5.82 o 
 -41   1   2       37.59       26.85      6.85 o 
 -39   1   2       69.82       67.56      9.30 o 
 -37   1   2        1.98       -3.33      4.17 o 
 -35   1   2       32.03       29.08      6.02 o 
 -33   1   2       53.60       56.15      4.88 o 
 -31   1   2       95.23       82.54      4.69 o 
 -29   1   2        0.44        0.26      3.25 o 
 -27   1   2       87.84       90.48      6.24 o 
 -25   1   2       78.47       87.78      3.40 o 
 -23   1   2      258.86      307.13      5.54 o 
 -21   1   2      669.49      754.60      8.54 o 
 -19   1   2     3007.29     3339.94     34.00 o 
 -17   1   2     3798.67     4018.50     29.06 o 
 -15   1   2     1413.33     1625.10     18.73 o 
 -13   1   2     1198.14     1398.32     14.72 o 
 -11   1   2      753.22      741.70      8.97 o 
  -9   1   2       73.60       97.61      3.90 o 
  -7   1   2    16849.85    16104.89    128.38 o 
  -5   1   2     8770.49     8556.82     57.04 o 
  -3   1   2     8443.33     7942.43     43.11 o 
  -1   1   2    15255.32    13874.63    110.01 o 
   1   1   2      114.64      100.99      2.05 o 
   3   1   2     8078.90     8152.85     54.65 o 
   5   1   2     2202.62     2296.42     20.34 o 
   7   1   2     1009.09      948.71     10.63 o 
   9   1   2     2820.74     2751.12     42.59 o 
  11   1   2     4394.67     4638.90     39.39 o 
  13   1   2      214.81      255.89      7.58 o 
  15   1   2      166.98      165.07      6.79 o 
  17   1   2       38.51       41.61      3.41 o 
  19   1   2        0.23        0.22      1.74 o 
  21   1   2      292.90      305.81      7.42 o 
  23   1   2     2056.99     2028.39     23.21 o 
  25   1   2     2166.90     2188.97     30.62 o 
  27   1   2     2530.08     2552.16     37.60 o 
  29   1   2      145.03      160.39      9.46 o 
  31   1   2       26.82       18.00      5.19 o 
  33   1   2       43.13       50.80      9.24 o 
  35   1   2       23.01       23.53     13.47 o 
  37   1   2       11.01        8.10     13.79 o 
  39   1   2       24.36       30.26     12.04 o 
  41   1   2       11.61       13.09      6.63 o 
 -42   2   2        0.00        3.78      5.95 o 
 -40   2   2       72.35       79.41      8.88 o 
 -38   2   2        1.64       -2.71      4.74 o 
 -36   2   2       81.40       84.56      8.48 o 
 -34   2   2      410.46      388.22     10.64 o 
 -32   2   2        0.05       -3.04      2.41 o 
 -30   2   2       70.33       55.57      4.39 o 
 -28   2   2      836.98      776.40     13.70 o 
 -26   2   2      244.31      264.67      7.20 o 
 -24   2   2      222.46      242.76      5.12 o 
 -22   2   2      270.91      292.13      5.40 o 
 -20   2   2      722.17      686.01      8.23 o 
 -18   2   2    10775.89    11204.80     69.26 o 
 -16   2   2     1168.32     1326.73     11.84 o 
 -14   2   2      858.96      952.98      9.18 o 
 -12   2   2    16525.31    16994.86    112.63 o 
 -10   2   2     5132.41     5192.36     36.96 o 
  -8   2   2     3670.66     3603.78     30.21 o 
  -6   2   2    10726.59    10583.87     71.71 o 
  -4   2   2     3801.11     3988.83     23.02 o 
  -2   2   2        1.82       -0.85      0.54 o 
   0   2   2    19925.24    19078.04    144.35 o 
   2   2   2      219.86      237.41      3.39 o 
   4   2   2     1044.41      942.20      9.65 o 
   6   2   2     7293.71     7184.38     56.25 o 
   8   2   2      534.21      472.24      8.94 o 
  10   2   2     5214.59     5380.73     45.30 o 
  12   2   2     1601.60     1564.02     17.10 o 
  14   2   2      360.97      418.93      7.91 o 
  16   2   2     1403.24     1333.28     16.26 o 
  18   2   2      244.29      245.74      6.89 o 
  20   2   2      141.52      138.98      5.68 o 
  22   2   2     3634.93     3648.90     36.26 o 
  24   2   2        2.04        6.20      5.31 o 
  26   2   2      578.55      622.32     16.98 o 
  28   2   2     2580.78     2646.64     40.83 o 
  30   2   2        7.89       10.90      5.44 o 
  32   2   2      540.33      535.25     20.27 o 
  34   2   2      116.37      137.38     10.50 o 
  36   2   2      155.69      167.40     11.85 o 
  38   2   2       20.10       17.50      6.31 o 
  40   2   2        1.80       -0.09      5.12 o 
 -41   3   2       35.25       36.33      8.85 o 
 -39   3   2       16.51        7.72      5.73 o 
 -37   3   2      197.79      216.57     11.50 o 
 -35   3   2        2.93       -4.61      3.14 o 
 -33   3   2        0.00       -6.24      3.47 o 
 -31   3   2       16.77       22.78      4.89 o 
 -29   3   2      159.86      149.25      6.78 o 
 -27   3   2        2.35        2.94      2.36 o 
 -25   3   2        0.03       -3.14      2.91 o 
 -23   3   2       45.59       38.81      2.81 o 
 -21   3   2      910.23      937.69     14.59 o 
 -19   3   2       54.76       60.15      2.99 o 
 -17   3   2       36.54       39.35      2.45 o 
 -15   3   2      852.67      928.44     10.51 o 
 -13   3   2       21.42       14.52      2.17 o 
 -11   3   2      320.14      375.05      8.06 o 
  -9   3   2     3029.89     3017.49     27.04 o 
  -7   3   2      227.15      205.35      9.17 o 
  -5   3   2      456.67      415.57      4.77 o 
  -3   3   2     3306.29     3136.90     21.34 o 
  -1   3   2       97.14       97.61      2.89 o 
   1   3   2     6351.06     6260.24     43.19 o 
   3   3   2     1128.05     1193.47     11.90 o 
   5   3   2      990.02      963.76      9.45 o 
   7   3   2      425.06      429.97      9.38 o 
   9   3   2     1037.62     1212.05     13.14 o 
  11   3   2       99.71       98.27      3.06 o 
  13   3   2      650.98      678.81      7.82 o 
  15   3   2        0.02        1.37      2.07 o 
  17   3   2      401.75      406.59      8.71 o 
  19   3   2      113.38      116.28      5.66 o 
  21   3   2     3510.50     3506.21     35.65 o 
  23   3   2        3.54        9.22      3.35 o 
  25   3   2        0.01        2.22      3.41 o 
  27   3   2       93.52      102.32      6.33 o 
  29   3   2     1006.11     1081.15     18.02 o 
  31   3   2      397.05      434.60     37.65 o 
  33   3   2        0.06        6.40      5.22 o 
  35   3   2       45.12       52.48      7.53 o 
  37   3   2        0.15       -1.93      5.06 o 
  39   3   2       18.97       24.12      6.67 o 
 -40   4   2       74.76       72.66      9.19 o 
 -38   4   2      124.33      149.07      8.99 o 
 -36   4   2       47.98       57.15      6.10 o 
 -34   4   2        0.10        5.07      3.70 o 
 -32   4   2        0.13       -1.90      3.02 o 
 -30   4   2       69.16       72.52      5.87 o 
 -28   4   2       12.03        3.57      3.18 o 
 -26   4   2        0.07       -2.98      2.74 o 
 -24   4   2        2.73       -1.83      2.79 o 
 -22   4   2      404.08      455.71      9.97 o 
 -20   4   2      692.96      770.49     14.22 o 
 -18   4   2       41.29       54.41      3.37 o 
 -16   4   2       60.07       78.48      4.10 o 
 -14   4   2      564.05      601.67     16.55 o 
 -12   4   2     1291.32     1323.52     18.32 o 
 -10   4   2     2337.98     2473.25     20.44 o 
  -8   4   2     6650.54     6795.00     47.91 o 
  -6   4   2     2325.70     2331.93     18.60 o 
  -4   4   2       10.54       21.95      2.61 o 
  -2   4   2     1260.09     1362.33     14.44 o 
   0   4   2     2160.88     2126.36     19.84 o 
   2   4   2     6620.03     6589.53     54.06 o 
   4   4   2      221.55      209.37      9.81 o 
   6   4   2     2176.90     2271.86     21.06 o 
   8   4   2     2410.07     2485.84     23.82 o 
  10   4   2      462.93      493.26      7.08 o 
  12   4   2      270.01      275.25      5.92 o 
  14   4   2      291.35      289.70      7.15 o 
  16   4   2       22.19       18.57      3.01 o 
  18   4   2      164.07      184.98      6.90 o 
  20   4   2     1075.18     1131.15     16.81 o 
  22   4   2      171.25      152.87     11.24 o 
  24   4   2        3.81        3.76      3.09 o 
  26   4   2      106.56      129.70      6.92 o 
  28   4   2        1.32       -1.82      3.13 o 
  30   4   2      180.71      206.67      8.81 o 
  32   4   2      733.86      812.35     16.76 o 
  34   4   2      145.34      151.62     11.32 o 
  36   4   2       76.58       58.33      8.43 o 
 -37   5   2       40.78       40.89      9.97 o 
 -35   5   2       34.59       51.57     10.09 o 
 -33   5   2       66.54       87.95     11.96 o 
 -31   5   2        3.86        3.57      4.65 o 
 -29   5   2       10.25       13.75      7.03 o 
 -27   5   2        6.50       -0.72      3.85 o 
 -25   5   2        0.01       -6.16      3.08 o 
 -23   5   2       40.03       34.03      4.11 o 
 -21   5   2      235.85      240.63      8.15 o 
 -19   5   2        4.76        4.17      2.21 o 
 -17   5   2      146.56      153.29      7.97 o 
 -15   5   2      197.51      195.87      8.39 o 
 -13   5   2        9.23        2.99      4.96 o 
 -11   5   2       19.53       31.11      8.38 o 
  -9   5   2      165.23      139.82      7.36 o 
  -7   5   2        0.29        4.77      3.48 o 
  -5   5   2       63.52       63.59      5.74 o 
  -3   5   2       12.85        9.13      3.53 o 
  -1   5   2       64.25       42.85      4.81 o 
   1   5   2       38.02       50.17      5.04 o 
   3   5   2      224.71      228.89      8.78 o 
   5   5   2        4.73        5.08      4.45 o 
   7   5   2       13.62       15.39      4.92 o 
   9   5   2      621.39      604.15     16.81 o 
  11   5   2        0.00       -1.03      3.03 o 
  13   5   2      211.31      242.29      8.85 o 
  15   5   2      262.10      313.49     10.31 o 
  17   5   2     1075.50     1043.43     19.76 o 
  19   5   2      376.14      342.33     11.44 o 
  21   5   2       10.61       15.25      4.43 o 
  23   5   2       19.76       34.54      5.50 o 
  25   5   2        7.91       -1.19      3.84 o 
  27   5   2        6.26        5.43      4.53 o 
  29   5   2       81.76      102.93      8.98 o 
  31   5   2        4.29        3.69      5.03 o 
  33   5   2       67.27       59.60      8.10 o 
 -34   6   2       17.04       18.57      8.23 o 
 -32   6   2        1.80        8.96      7.15 o 
 -30   6   2        0.69        9.13      7.18 o 
 -28   6   2       11.88        3.46      6.25 o 
 -26   6   2        2.32        2.35      5.95 o 
 -24   6   2      141.36      137.96     14.40 o 
 -22   6   2      196.99      201.78     14.89 o 
 -20   6   2       45.59       40.20      8.73 o 
 -18   6   2        7.08       12.77      5.99 o 
 -16   6   2       84.06       85.75      8.90 o 
 -14   6   2        3.07       -0.87      5.72 o 
 -12   6   2      430.79      434.62     12.79 o 
 -10   6   2      345.14      326.69     11.72 o 
  -8   6   2      107.63      104.77      7.78 o 
  -6   6   2      827.68      851.09     17.80 o 
  -4   6   2       40.49       36.24      5.36 o 
  -2   6   2       29.57       33.87      6.06 o 
   0   6   2        0.82        0.20      6.03 o 
   2   6   2        3.20        3.54      6.23 o 
   4   6   2     1387.16     1389.19     47.49 o 
   6   6   2     1061.31     1077.99     20.37 o 
   8   6   2     1094.38     1013.87     19.31 o 
  10   6   2       36.84       31.10      7.75 o 
  12   6   2      536.53      555.45     22.17 o 
  14   6   2        9.51       -9.37      5.70 o 
  16   6   2       86.73      105.91     12.72 o 
  18   6   2       34.44       35.91      9.08 o 
  20   6   2      194.57      187.32     15.33 o 
  22   6   2       13.15       20.73      7.76 o 
  24   6   2       21.77       27.45      8.79 o 
  26   6   2        0.70       -1.81      6.26 o 
  28   6   2       13.23        4.33      7.04 o 
  30   6   2       32.11       48.04     11.02 o 
  32   6   2        1.03        1.39      7.97 o 
 -31   7   2       30.18       36.11     10.85 o 
 -29   7   2       40.07       21.60      9.32 o 
 -27   7   2        7.25       12.64      8.27 o 
 -25   7   2        4.68       17.08      8.21 o 
 -23   7   2       68.34       66.35     11.65 o 
 -21   7   2        0.96        2.61      6.73 o 
 -19   7   2        8.54        7.39      6.83 o 
 -17   7   2       83.36       72.85     11.37 o 
 -15   7   2        4.02        5.25      6.77 o 
 -13   7   2        0.04       -0.37      8.20 o 
 -11   7   2       15.78        8.95      5.62 o 
  -9   7   2        4.93        0.74      4.11 o 
  -7   7   2        1.36       -0.22      5.31 o 
  -5   7   2       33.07       31.84      8.38 o 
  -3   7   2        5.96        9.08      4.53 o 
  -1   7   2        0.07        1.77      5.32 o 
   1   7   2       75.99       82.20      7.38 o 
   3   7   2       43.14       39.19      7.53 o 
   5   7   2       65.49       56.94      6.88 o 
   7   7   2      433.15      408.31     13.15 o 
   9   7   2        0.03        1.45      6.11 o 
  11   7   2       72.35       94.13     12.10 o 
  13   7   2      190.53      202.32     16.54 o 
  15   7   2      316.46      321.96     18.95 o 
  17   7   2       17.05       14.93      7.79 o 
  19   7   2       17.19       20.37      8.36 o 
  21   7   2        7.08       -0.46      7.59 o 
  23   7   2       25.41       39.16     10.70 o 
  25   7   2        7.94       16.90      8.63 o 
  27   7   2        0.48        1.68      8.17 o 
 -24   8   2        0.27        6.44      7.63 o 
 -22   8   2       11.35        7.23      7.93 o 
 -20   8   2       32.81       20.19      9.35 o 
 -18   8   2        0.20      -13.34      6.67 o 
 -16   8   2        1.25        1.05      7.51 o 
 -14   8   2        4.62       -8.92      6.27 o 
 -12   8   2        7.93        1.54      7.90 o 
 -10   8   2        6.81        3.85      9.08 o 
  -8   8   2       40.90       40.26      6.61 o 
  -6   8   2        9.08       -0.34      4.72 o 
  -4   8   2      123.94       94.18      8.58 o 
  -2   8   2        0.01       -1.78      5.63 o 
   0   8   2        0.21       -1.76      6.82 o 
   2   8   2       50.67       50.84      7.15 o 
   4   8   2        0.37       -3.52      4.45 o 
   6   8   2       21.77       33.67      9.52 o 
   8   8   2      602.33      569.53     26.00 o 
  10   8   2        8.05       11.93      8.95 o 
  12   8   2      472.83      427.17     23.11 o 
  14   8   2      166.25      229.95     18.03 o 
  16   8   2        1.36       -8.02      7.33 o 
  18   8   2       78.02       73.05     13.44 o 
  20   8   2        0.85       -7.21      7.03 o 
  22   8   2        1.25        3.18      8.18 o 
 -17   9   2        1.43       -8.46      7.29 o 
 -15   9   2        9.34        5.17      9.04 o 
 -13   9   2        2.69       -9.75      6.95 o 
 -11   9   2       11.21       22.68      9.92 o 
  -9   9   2        1.07       -4.54      5.01 o 
  -7   9   2        2.45        3.25      7.38 o 
  -5   9   2        0.41        1.33      5.78 o 
  -3   9   2       24.83       16.85      6.50 o 
  -1   9   2       63.04       64.57      8.51 o 
   1   9   2        3.00       14.84      6.03 o 
   3   9   2       51.85       52.47     11.87 o 
   5   9   2        0.21        1.49      8.25 o 
   7   9   2       79.02       95.52     14.28 o 
   9   9   2        5.33       15.53      9.48 o 
  11   9   2      228.70      188.62     18.92 o 
  13   9   2       37.05       21.61     10.99 o 
 -43   1   3      138.62      144.78     11.94 o 
 -41   1   3        3.51        2.38      5.70 o 
 -39   1   3      139.05      156.89     11.35 o 
 -37   1   3       27.64       12.88      5.34 o 
 -35   1   3       11.05        7.95      3.82 o 
 -33   1   3        2.28        5.01      2.61 o 
 -31   1   3      330.23      278.65      7.21 o 
 -29   1   3       44.01       35.85      3.78 o 
 -27   1   3      367.30      322.55      6.21 o 
 -25   1   3      133.94      129.86      4.02 o 
 -23   1   3       15.18        6.96      1.62 o 
 -21   1   3        7.31       14.82      1.85 o 
 -19   1   3       29.98       37.34      2.65 o 
 -17   1   3      842.15      835.28      9.91 o 
 -15   1   3     7286.59     7497.15     52.92 o 
 -13   1   3     1128.25     1178.73     13.34 o 
 -11   1   3     5618.16     5327.86     43.93 o 
  -9   1   3    11234.25    10497.46     81.71 o 
  -7   1   3      231.81      215.64      3.67 o 
  -5   1   3    11505.93    10833.63     58.97 o 
  -3   1   3      793.20      805.93      8.81 o 
  -1   1   3    12206.04    11496.81     76.58 o 
   1   1   3    13599.74    12928.06     86.54 o 
   3   1   3      124.70      100.46      2.31 o 
   5   1   3       73.03       65.09      2.00 o 
   7   1   3       88.58       92.37      3.06 o 
   9   1   3     1787.20     1916.78     19.15 o 
  11   1   3     2249.76     2466.69     30.26 o 
  13   1   3     3008.34     2988.04     35.92 o 
  15   1   3     2877.73     3099.81     72.40 o 
  17   1   3     1940.07     2095.65     29.11 o 
  19   1   3      143.30      123.14      7.90 o 
  21   1   3        1.43        3.47      4.06 o 
  23   1   3     5086.90     5163.76     47.87 o 
  25   1   3      382.85      400.88     13.26 o 
  27   1   3     1203.91     1144.65     23.26 o 
  29   1   3       24.69       28.96      5.48 o 
  31   1   3        7.19        5.95      6.13 o 
  33   1   3       19.47        9.85      4.87 o 
  35   1   3       35.38       29.14      6.22 o 
  37   1   3        0.01       -7.84      4.40 o 
  39   1   3       28.42       16.34      8.70 o 
 -42   2   3        0.50       -1.28      9.09 o 
 -40   2   3        0.22        6.56      6.12 o 
 -38   2   3       67.84       82.30      8.55 o 
 -36   2   3        0.17       -1.72      2.63 o 
 -34   2   3        2.67       11.24      4.54 o 
 -32   2   3      266.88      244.32     10.44 o 
 -30   2   3      107.27       96.28      5.00 o 
 -28   2   3      472.56      412.39      8.61 o 
 -26   2   3       20.11       12.63      2.22 o 
 -24   2   3      238.45      200.64      4.93 o 
 -22   2   3      976.18     1052.16     11.26 o 
 -20   2   3        6.88        3.75      1.61 o 
 -18   2   3      403.67      444.35      6.65 o 
 -16   2   3     8358.41     9256.41     57.99 o 
 -14   2   3      963.45      859.90      8.81 o 
 -12   2   3     2651.46     2763.34     22.36 o 
 -10   2   3     2050.04     2052.90     24.23 o 
  -8   2   3      544.97      509.56      6.40 o 
  -6   2   3     3717.06     3627.65     23.87 o 
  -4   2   3     5536.61     5331.32     30.43 o 
  -2   2   3     3841.98     3466.55     25.15 o 
   0   2   3     5734.18     5692.63     39.27 o 
   2   2   3      937.83     1052.97      9.67 o 
   4   2   3     3009.86     3195.97     23.19 o 
   6   2   3     2022.49     2034.71     18.56 o 
   8   2   3     5332.90     5753.44     71.24 o 
  10   2   3      111.16      157.52      5.09 o 
  12   2   3      516.14      672.05     10.30 o 
  14   2   3     1118.08     1207.03     15.31 o 
  16   2   3      394.75      419.67     10.07 o 
  18   2   3      715.38      735.88     12.06 o 
  20   2   3      262.65      248.67      8.89 o 
  22   2   3      282.03      263.92      8.06 o 
  24   2   3      204.67      223.91      7.76 o 
  26   2   3      139.82      141.01      8.31 o 
  28   2   3      637.45      641.87     17.60 o 
  30   2   3        3.21        1.16      4.49 o 
  32   2   3       42.60       33.09      6.33 o 
  34   2   3        1.26       -3.84      4.43 o 
  36   2   3        0.58        1.69      4.78 o 
  38   2   3        0.16       -6.00      4.87 o 
 -41   3   3        7.08        2.78      5.73 o 
 -39   3   3        5.48       -3.32      4.96 o 
 -37   3   3       64.52       63.36      6.11 o 
 -35   3   3      160.70      161.11      7.75 o 
 -33   3   3        8.38        9.91      3.14 o 
 -31   3   3       36.27       26.24      3.56 o 
 -29   3   3       15.21       10.83      2.93 o 
 -27   3   3        2.50        7.84      2.59 o 
 -25   3   3        0.47       -1.70      1.69 o 
 -23   3   3        4.87       13.24      2.40 o 
 -21   3   3      458.47      434.68      6.94 o 
 -19   3   3       19.32       20.52      2.22 o 
 -17   3   3     1452.20     1452.05     13.39 o 
 -15   3   3      138.23      116.44      3.65 o 
 -13   3   3     2758.24     2768.90     31.99 o 
 -11   3   3     4348.55     4515.57     34.23 o 
  -9   3   3     2515.64     2425.03     17.92 o 
  -7   3   3      370.92      342.33      4.76 o 
  -5   3   3      803.51      834.01      7.05 o 
  -3   3   3     2103.32     2041.31     12.39 o 
  -1   3   3     2907.97     2835.11     19.24 o 
   1   3   3      178.83      170.47      3.84 o 
   3   3   3      283.25      295.22     11.97 o 
   5   3   3     5322.99     5311.90     43.92 o 
   7   3   3     1447.80     1486.27     15.41 o 
   9   3   3      697.37      746.64      8.41 o 
  11   3   3     1087.32     1112.17     10.93 o 
  13   3   3       56.74       56.23      3.83 o 
  15   3   3       29.14       29.14      3.17 o 
  17   3   3       11.55       11.88      2.77 o 
  19   3   3      698.77      692.65     12.48 o 
  21   3   3      208.91      196.91      7.34 o 
  23   3   3        9.61       11.08      3.33 o 
  25   3   3      133.50      159.52      7.16 o 
  27   3   3       35.44       42.53      4.83 o 
  29   3   3      605.24      597.36     17.13 o 
  31   3   3      201.42      194.61     19.27 o 
  33   3   3       15.78       21.55      6.06 o 
  35   3   3       69.37       59.11      8.30 o 
  37   3   3       90.97       90.00      9.69 o 
 -40   4   3        0.12        1.33      4.35 o 
 -38   4   3        7.02        7.58      4.35 o 
 -36   4   3       11.40        0.40      4.50 o 
 -34   4   3       17.62       22.66      4.55 o 
 -32   4   3        0.14        5.12      4.32 o 
 -30   4   3       20.22       12.64      3.79 o 
 -28   4   3      112.35      101.02      6.29 o 
 -26   4   3      379.78      327.50      8.03 o 
 -24   4   3      477.25      469.70      9.19 o 
 -22   4   3      177.19      188.82     10.02 o 
 -20   4   3       73.57       82.27      3.86 o 
 -18   4   3        8.10        7.84      2.02 o 
 -16   4   3      445.20      497.57      8.88 o 
 -14   4   3     1661.56     1747.93     24.56 o 
 -12   4   3     1087.58     1208.49     20.41 o 
 -10   4   3     1680.94     1757.07     14.57 o 
  -8   4   3        0.25       -2.28      2.76 o 
  -6   4   3      190.91      151.88      3.89 o 
  -4   4   3      595.67      629.16      6.30 o 
  -2   4   3     3340.20     3568.17     23.82 o 
   0   4   3       28.60       22.29      1.44 o 
   2   4   3        0.52       -1.50      1.20 o 
   4   4   3     5206.42     5489.40     75.03 o 
   6   4   3       80.89       98.26      4.16 o 
   8   4   3      609.92      741.21      9.00 o 
  10   4   3       22.34       15.02      1.96 o 
  12   4   3      371.40      388.95     12.75 o 
  14   4   3      431.83      536.79     10.25 o 
  16   4   3      664.16      694.56     12.82 o 
  18   4   3      178.69      143.14      6.72 o 
  20   4   3      462.03      487.15     24.68 o 
  22   4   3        1.65       -6.11      3.55 o 
  24   4   3       84.18       96.62      8.55 o 
  26   4   3        1.50        2.68      3.41 o 
  28   4   3        0.90        4.90      3.66 o 
  30   4   3      202.26      252.65      9.78 o 
  32   4   3      106.70       94.92     13.54 o 
  34   4   3       51.81       36.66      7.15 o 
  36   4   3        0.01        1.74      5.46 o 
 -37   5   3        0.78        2.76      6.31 o 
 -35   5   3        0.11       10.83      7.48 o 
 -33   5   3       33.52       43.90      9.25 o 
 -31   5   3        2.75       -2.70      5.05 o 
 -29   5   3        2.16        6.07      4.27 o 
 -27   5   3       66.60       66.93      8.35 o 
 -25   5   3       44.83       38.97      4.41 o 
 -23   5   3       37.63       31.30      4.07 o 
 -21   5   3       60.78       52.45      4.42 o 
 -19   5   3        4.89        7.04      2.82 o 
 -17   5   3        0.22        2.19      2.69 o 
 -15   5   3      304.10      341.14     17.90 o 
 -13   5   3       25.35       12.76      3.66 o 
 -11   5   3       10.83       10.39      3.68 o 
  -9   5   3      548.80      552.85     35.97 o 
  -7   5   3      129.05      147.55      7.48 o 
  -5   5   3      924.34      867.02     23.47 o 
  -3   5   3      165.07      182.47      7.99 o 
  -1   5   3       58.20       78.75      5.94 o 
   1   5   3      379.24      334.19     10.01 o 
   3   5   3     1797.52     1889.02     35.85 o 
   5   5   3      104.95       92.65      7.95 o 
   7   5   3       36.86       28.67      5.31 o 
  11   5   3       12.25        7.11      3.89 o 
  13   5   3      219.91      227.49     12.28 o 
  15   5   3        3.94        8.61      6.28 o 
  17   5   3      831.19      852.25     18.14 o 
  19   5   3       15.67        9.22      5.59 o 
  21   5   3       19.70       19.14      4.70 o 
  23   5   3       45.62       54.19      6.55 o 
  25   5   3        0.09        0.76      4.05 o 
  27   5   3        3.83       -1.42      4.17 o 
  29   5   3       94.76      115.04      9.44 o 
  31   5   3       40.75       61.63     20.84 o 
  33   5   3      425.29      437.76     23.38 o 
 -34   6   3        7.86        7.23      6.80 o 
 -32   6   3       13.70       12.01      7.96 o 
 -30   6   3        5.91        9.63      6.38 o 
 -28   6   3       62.09       34.28      8.93 o 
 -26   6   3       18.41       21.19      7.52 o 
 -24   6   3      160.65      146.72     14.61 o 
 -22   6   3       61.29       72.18     10.30 o 
 -20   6   3        7.82       12.29      6.33 o 
 -18   6   3        6.23        0.74      4.63 o 
 -16   6   3        0.19        0.23      3.84 o 
 -14   6   3       57.33       68.16      6.67 o 
 -12   6   3       34.04       27.54      5.03 o 
 -10   6   3      789.25      774.87     32.54 o 
  -8   6   3       25.16       28.21      6.43 o 
  -6   6   3     1025.85     1067.33     20.56 o 
  -4   6   3        6.97        8.47      3.88 o 
  -2   6   3      347.94      366.82     11.70 o 
   0   6   3      269.96      263.85     10.15 o 
   2   6   3      860.76      918.00     21.97 o 
   4   6   3       62.03       56.10      6.25 o 
   6   6   3        2.55       -6.63      5.59 o 
   8   6   3       16.18       14.27      7.13 o 
  10   6   3      100.19       93.49     11.03 o 
  12   6   3      388.88      384.69     18.83 o 
  14   6   3      430.28      431.13     20.25 o 
  16   6   3       19.66       29.33      8.27 o 
  18   6   3      406.30      393.50     19.96 o 
  20   6   3        0.18        6.65      6.98 o 
  22   6   3       26.85       26.23      8.79 o 
  24   6   3        8.79       10.30      7.25 o 
  26   6   3        2.78       -4.71      7.09 o 
  28   6   3        1.75        4.34      7.96 o 
  30   6   3        5.32       -1.84      8.11 o 
 -31   7   3       29.61       37.25     10.43 o 
 -29   7   3       17.07       13.69      8.26 o 
 -27   7   3        3.44        2.98      7.19 o 
 -25   7   3        2.46        1.04      6.69 o 
 -23   7   3        1.45        7.14      7.04 o 
 -21   7   3        1.92       -1.81      6.48 o 
 -19   7   3       32.71       26.56      8.26 o 
 -17   7   3        4.72        3.66      6.07 o 
 -15   7   3        9.50        2.84      6.62 o 
 -13   7   3       12.32        6.64      4.68 o 
 -11   7   3        9.11        9.84      7.24 o 
  -9   7   3        0.88        1.15      4.15 o 
  -7   7   3        0.15        4.04      4.15 o 
  -5   7   3      422.10      402.30     30.99 o 
  -3   7   3        0.51       -0.96      3.94 o 
  -1   7   3      230.87      237.66     10.60 o 
   1   7   3       62.02       59.34      6.63 o 
   3   7   3        6.31        9.66      4.61 o 
   5   7   3        0.17        4.95      4.31 o 
   7   7   3        8.86        7.70      7.27 o 
   9   7   3        2.82       -6.71      5.93 o 
  11   7   3      221.15      219.40     16.24 o 
  13   7   3       14.76       21.85      8.98 o 
  15   7   3      124.88      101.29     13.17 o 
  17   7   3       12.29       17.10      8.52 o 
  19   7   3        0.37        9.00      7.63 o 
  21   7   3        0.93      -13.30      6.65 o 
  23   7   3        3.46       -8.74      7.45 o 
  25   7   3        0.18       -9.99      7.27 o 
 -24   8   3        0.06        4.35      8.18 o 
 -22   8   3        5.40        6.00      8.30 o 
 -20   8   3        9.98        8.02      8.78 o 
 -18   8   3       26.69       22.21      8.93 o 
 -16   8   3       17.97       17.09      8.50 o 
 -14   8   3        4.85       -4.70      6.70 o 
 -12   8   3        0.05       -2.06      4.64 o 
 -10   8   3        0.71       -2.44      8.55 o 
  -8   8   3        9.06        3.22      8.34 o 
  -6   8   3      115.17      122.68      9.68 o 
  -4   8   3      109.44       92.93      8.69 o 
  -2   8   3      249.03      228.80     11.57 o 
   0   8   3       27.68       28.27      6.26 o 
   2   8   3      133.93      132.24      9.79 o 
   4   8   3       35.27       33.58      9.38 o 
   6   8   3       71.19       76.30     12.30 o 
   8   8   3       19.01       32.30     10.03 o 
  10   8   3        0.00        2.26      8.38 o 
  12   8   3       14.13       35.30     10.30 o 
  14   8   3      121.99      122.85     15.65 o 
  16   8   3        0.14       -0.46      8.54 o 
  18   8   3       23.90       16.49      9.02 o 
  20   8   3        0.56       -5.56      7.56 o 
 -15   9   3        2.73        1.50      8.13 o 
 -13   9   3        2.43        9.02      8.34 o 
 -11   9   3        4.16        0.04      7.00 o 
  -9   9   3        0.28       -0.01      5.29 o 
  -7   9   3       49.73       42.10     10.57 o 
  -5   9   3       10.37       16.06      6.15 o 
  -3   9   3       16.27       10.32      6.38 o 
  -1   9   3        2.21        0.33      8.24 o 
   1   9   3        4.11       -2.66      7.90 o 
   3   9   3        2.29        7.33      9.14 o 
   5   9   3        7.80       -0.03      8.32 o 
   7   9   3        2.09       -2.69      8.69 o 
   9   9   3       53.55       21.99     10.76 o 
  11   9   3       25.78       30.76     11.41 o 
 -44   0   4       38.08       32.27     10.97 o 
 -42   0   4       46.87       62.53     12.27 o 
 -40   0   4       11.63        8.97      7.99 o 
 -38   0   4       67.06       39.55      9.47 o 
 -36   0   4       57.01       31.85      9.38 o 
 -34   0   4      907.98      795.51     14.04 o 
 -32   0   4        1.25        1.97      2.53 o 
 -30   0   4      598.15      490.77     25.35 o 
 -28   0   4       24.20        9.03      4.89 o 
 -26   0   4       81.66       87.86      7.02 o 
 -24   0   4      982.82     1100.80     25.16 o 
 -22   0   4     2326.13     2306.39     41.09 o 
 -20   0   4      856.97     1100.40     23.86 o 
 -18   0   4     5683.32     5885.96     86.04 o 
 -16   0   4       11.11        8.10      2.98 o 
 -14   0   4     2690.99     2902.41     46.40 o 
 -12   0   4      292.20      355.72     11.32 o 
 -10   0   4     5197.74     4996.93     72.19 o 
  -4   0   4      135.09      169.57      6.50 o 
  -2   0   4      716.36      793.06     15.67 o 
   0   0   4       54.72       33.74      3.30 o 
   2   0   4      125.40      132.78      5.48 o 
   4   0   4    25360.38    24989.32    331.68 o 
   6   0   4     1015.99     1039.27     18.00 o 
   8   0   4      381.59      274.70      7.81 o 
  10   0   4    59397.59    60287.23    791.06 o 
  12   0   4      975.77      873.86     16.18 o 
  14   0   4      354.56      446.63     10.60 o 
  16   0   4      571.25      560.28     12.37 o 
  18   0   4     1110.97     1187.13     20.96 o 
  22   0   4      427.45      426.64     18.46 o 
  24   0   4     1258.85     1280.64     34.73 o 
  26   0   4     3219.97     3409.07     66.98 o 
  28   0   4       33.62       35.39      8.36 o 
  30   0   4      208.20      183.26     15.15 o 
  32   0   4       67.99       70.28     11.48 o 
  34   0   4       88.20       92.11     13.17 o 
  36   0   4       16.10       20.45      8.83 o 
  38   0   4       71.23       76.49     13.19 o 
 -43   1   4       11.78        9.62      8.93 o 
 -41   1   4       52.69       35.41      7.15 o 
 -39   1   4       48.96       42.54      7.23 o 
 -37   1   4       10.39        6.44      5.52 o 
 -35   1   4        8.00        1.71      4.18 o 
 -33   1   4      242.88      228.75      7.00 o 
 -31   1   4      124.39      113.85      4.45 o 
 -29   1   4      254.97      203.38      7.57 o 
 -27   1   4      160.50      153.18      4.72 o 
 -25   1   4      217.08      244.01      6.11 o 
 -23   1   4        2.79        0.36      1.75 o 
 -21   1   4      191.72      218.21     10.21 o 
 -19   1   4      160.95      140.35      4.32 o 
 -17   1   4      524.12      574.06      8.14 o 
 -15   1   4      579.71      494.60      7.57 o 
 -13   1   4        0.09        0.43      2.33 o 
 -11   1   4    10564.10    10558.62    129.29 o 
  -9   1   4     1184.48     1307.21     17.38 o 
  -7   1   4      941.47      867.86      8.94 o 
  -5   1   4      550.30      452.61      5.94 o 
  -3   1   4     3701.64     3518.61     34.05 o 
  -1   1   4     3109.14     2719.75     20.88 o 
   1   1   4      963.41      900.16     10.04 o 
   3   1   4     1231.89     1128.94     11.79 o 
   5   1   4     1989.06     2276.47     20.46 o 
   7   1   4        3.31        2.08      1.11 o 
   9   1   4      166.03      186.12      4.68 o 
  11   1   4     4035.60     4542.03     71.24 o 
  13   1   4      107.74      152.13      6.67 o 
  15   1   4       48.35       36.85      4.29 o 
  17   1   4       97.88       95.16      4.77 o 
  19   1   4      282.33      304.43      7.66 o 
  21   1   4      206.84      216.87      9.62 o 
  23   1   4        4.04        9.19      7.56 o 
  25   1   4       44.34       48.83      6.28 o 
  27   1   4       10.09        8.76      4.38 o 
  29   1   4      266.58      260.52     14.20 o 
  31   1   4        6.90       11.31      5.10 o 
  33   1   4       22.56       26.84      6.27 o 
  35   1   4        1.56       -2.33      4.62 o 
  37   1   4       10.00        3.72      5.21 o 
 -44   2   4       44.30       63.63      8.94 o 
 -42   2   4       12.86       25.79      6.98 o 
 -40   2   4      148.80      169.49     17.03 o 
 -38   2   4       12.37        6.65      3.15 o 
 -36   2   4      145.09      155.66      7.53 o 
 -34   2   4      305.44      270.90      9.86 o 
 -32   2   4        2.77       -2.38      2.42 o 
 -30   2   4       66.21       45.99      3.97 o 
 -28   2   4      146.95      140.01      4.71 o 
 -26   2   4      243.78      346.60      6.72 o 
 -24   2   4        0.01       -0.52      1.83 o 
 -22   2   4      416.81      487.28      7.47 o 
 -20   2   4     1912.14     1888.09     16.49 o 
 -18   2   4       22.71       17.64      2.51 o 
 -16   2   4      729.54      865.34      9.41 o 
 -14   2   4      808.52      808.43      9.70 o 
 -12   2   4      280.89      283.20     14.23 o 
 -10   2   4     1633.14     1645.56     21.20 o 
  -8   2   4     4647.35     4541.80     46.89 o 
  -6   2   4     1150.80     1098.19      9.46 o 
  -4   2   4        6.65        1.55      0.76 o 
  -2   2   4      598.34      560.89      7.84 o 
   0   2   4       32.51       31.78      2.10 o 
   2   2   4     5648.25     5711.45     39.96 o 
   4   2   4      383.68      389.38      4.81 o 
   6   2   4     9192.06     9466.86     57.39 o 
   8   2   4    12208.18    13175.52     88.69 o 
  10   2   4      938.09     1136.85     14.40 o 
  12   2   4     3067.05     3188.48     30.88 o 
  14   2   4     5736.07     6108.59     94.43 o 
  16   2   4      682.43      741.30     13.33 o 
  18   2   4      792.59      828.45     13.31 o 
  20   2   4     3050.86     3076.33     32.33 o 
  22   2   4      473.65      517.80     11.03 o 
  24   2   4      883.32      908.38     15.23 o 
  26   2   4      688.43      701.67     31.89 o 
  28   2   4       52.37       68.97     17.39 o 
  30   2   4        9.91        0.26      4.37 o 
  32   2   4       95.72      118.04      9.98 o 
  34   2   4       50.20       60.15      8.06 o 
  36   2   4       88.82      124.93     10.92 o 
  38   2   4       25.41       36.07      7.85 o 
 -41   3   4        0.12        3.09      5.72 o 
 -39   3   4       13.07        9.58      3.64 o 
 -37   3   4       26.96       33.64      4.25 o 
 -35   3   4       44.33       50.84      4.71 o 
 -33   3   4        0.17       -0.11      2.59 o 
 -31   3   4       39.29       33.64      3.89 o 
 -29   3   4        1.83        0.22      2.36 o 
 -27   3   4        0.08        0.12      1.89 o 
 -25   3   4      652.31      588.34      8.85 o 
 -23   3   4       88.95       57.69      4.64 o 
 -21   3   4       39.18       34.50      2.75 o 
 -19   3   4      136.09      157.95      4.44 o 
 -17   3   4     1048.89     1046.76     11.05 o 
 -15   3   4        0.14       -0.54      4.25 o 
 -13   3   4     1635.19     1555.71     13.68 o 
 -11   3   4     2800.32     2833.83     23.77 o 
  -9   3   4      391.15      342.73      5.96 o 
  -7   3   4      274.16      250.96      4.27 o 
  -5   3   4        3.87        2.47      1.24 o 
  -3   3   4      306.04      297.43      3.95 o 
  -1   3   4      988.17     1001.10     13.93 o 
   1   3   4       48.87       87.42      3.39 o 
   3   3   4      144.85      190.11      3.90 o 
   5   3   4     1725.39     1767.78     15.73 o 
   7   3   4     1455.61     1602.57     14.67 o 
   9   3   4       83.28       60.38      2.65 o 
  11   3   4     2445.81     2582.70     26.68 o 
  13   3   4      170.64      169.35      5.95 o 
  15   3   4      566.34      576.32     25.01 o 
  17   3   4      572.06      562.44     11.09 o 
  19   3   4      196.44      249.28      7.88 o 
  21   3   4      113.66      114.41      6.42 o 
  23   3   4      285.95      285.47      8.87 o 
  25   3   4      578.29      571.63     12.62 o 
  27   3   4       19.18       19.77      5.41 o 
  29   3   4      185.53      190.43     10.75 o 
  31   3   4       48.48       57.35      7.69 o 
  33   3   4        1.97        9.50      5.57 o 
  35   3   4       31.25       30.49      8.35 o 
  37   3   4       27.48       36.85      7.36 o 
 -40   4   4      242.17      280.02     10.86 o 
 -38   4   4        3.34        1.02      4.21 o 
 -36   4   4      198.80      238.91     10.23 o 
 -34   4   4        0.78       -4.22      3.08 o 
 -32   4   4       65.70       48.78      4.53 o 
 -30   4   4       10.59        9.55      3.17 o 
 -28   4   4      490.21      486.88     10.47 o 
 -26   4   4       19.62       22.06      3.37 o 
 -24   4   4       97.18      116.44      4.64 o 
 -22   4   4       41.48       30.23      2.83 o 
 -20   4   4      264.49      244.57      5.70 o 
 -18   4   4      146.46      160.89      9.39 o 
 -16   4   4      313.66      350.83      7.84 o 
 -14   4   4       98.66      123.43      6.28 o 
 -12   4   4     1172.45     1319.10     17.22 o 
 -10   4   4        6.93       12.39      2.09 o 
  -8   4   4       67.42       66.97      3.22 o 
  -6   4   4      140.81      137.89      3.41 o 
  -4   4   4       12.50        6.27      1.31 o 
  -2   4   4       24.10       27.33      3.34 o 
   0   4   4     1344.87     1225.40     11.83 o 
   2   4   4       33.45       42.49      3.76 o 
   4   4   4     1347.71     1389.87     24.22 o 
   6   4   4      460.54      467.05      7.04 o 
   8   4   4      133.05      155.88      4.30 o 
  10   4   4      525.58      571.40     13.60 o 
  12   4   4       36.93       38.17      3.59 o 
  14   4   4     1065.33     1105.96     17.19 o 
  16   4   4     3089.79     3097.16     32.64 o 
  18   4   4      499.19      499.05     11.11 o 
  20   4   4     1302.42     1316.71     19.18 o 
  22   4   4       51.87       60.68      5.25 o 
  24   4   4       31.72       23.84      6.50 o 
  26   4   4        0.45       -3.36      3.03 o 
  28   4   4       38.26       46.49      5.39 o 
  30   4   4        1.57       -5.67      4.35 o 
  32   4   4       10.15        2.24      5.09 o 
  34   4   4       27.36       30.70      6.99 o 
 -37   5   4       19.40       36.17      9.70 o 
 -35   5   4       12.04       11.55      7.51 o 
 -33   5   4       45.65       48.44      9.87 o 
 -31   5   4        0.04       -5.42      5.05 o 
 -29   5   4        4.60       10.77      4.64 o 
 -27   5   4        5.32        2.67      6.11 o 
 -25   5   4        7.79        6.65      4.12 o 
 -23   5   4      443.97      452.79     10.47 o 
 -21   5   4       77.40       87.26      5.46 o 
 -19   5   4      125.60      117.35      5.10 o 
 -17   5   4       85.13       83.71      4.49 o 
 -15   5   4       27.93       34.12      3.68 o 
 -13   5   4       25.76       27.85      3.48 o 
 -11   5   4      121.75      127.28      5.53 o 
  -9   5   4      710.57      710.04     11.17 o 
  -7   5   4       14.42       17.52      2.73 o 
  -5   5   4       10.84       14.00      2.42 o 
  -3   5   4        1.65        5.94      2.01 o 
  -1   5   4     1197.15     1240.37     15.39 o 
   1   5   4       87.13       86.80      7.91 o 
   3   5   4      766.12      819.78     20.49 o 
   5   5   4      610.61      589.17     11.63 o 
   7   5   4      227.65      256.86      9.71 o 
   9   5   4        1.57        3.06      2.95 o 
  11   5   4       99.53      110.75      7.00 o 
  13   5   4      142.11      151.75     13.37 o 
  15   5   4       14.76        6.39      4.01 o 
  17   5   4        2.04        1.41      3.66 o 
  19   5   4      112.15      114.95      8.43 o 
  21   5   4      111.34       93.46      7.99 o 
  23   5   4        0.33       -1.71      4.02 o 
  25   5   4        0.38       -7.42      5.73 o 
  27   5   4       80.69       71.41      7.97 o 
  29   5   4       69.90       51.63      7.67 o 
  31   5   4       40.23       44.52     10.51 o 
 -34   6   4       27.00       26.86      9.00 o 
 -32   6   4        3.98        6.01      6.49 o 
 -30   6   4        0.16        6.96      6.91 o 
 -28   6   4        0.26        0.07      5.88 o 
 -26   6   4      145.20      135.36     14.07 o 
 -24   6   4        6.67       12.28      6.66 o 
 -22   6   4      114.69      108.44     12.46 o 
 -20   6   4       56.11       63.98      6.79 o 
 -18   6   4        6.46        1.42      3.87 o 
 -16   6   4       18.14       16.54      4.61 o 
 -14   6   4      198.57      202.61     10.26 o 
 -12   6   4       40.68       33.91      5.55 o 
 -10   6   4      264.04      255.10     11.28 o 
  -8   6   4      181.07      196.02      9.43 o 
  -6   6   4       75.16       84.93      7.12 o 
  -4   6   4      129.42      124.16      7.69 o 
  -2   6   4       30.10       29.88      5.06 o 
   0   6   4        0.52        0.24      3.64 o 
   2   6   4      158.08      116.07      7.72 o 
   4   6   4       29.38       21.89      4.68 o 
   6   6   4      134.20      147.00      7.84 o 
   8   6   4       33.57       33.16      8.20 o 
  10   6   4       42.26       55.11      9.69 o 
  12   6   4       56.58       74.22     11.15 o 
  14   6   4      543.85      600.14     24.15 o 
  16   6   4      152.87      150.29     14.91 o 
  18   6   4        2.48        8.79      7.52 o 
  20   6   4      231.11      215.19     15.98 o 
  22   6   4       18.80        7.93      7.46 o 
  24   6   4        2.14        9.34      8.02 o 
  26   6   4        8.40        5.58      8.55 o 
  28   6   4        6.49        8.48      8.69 o 
 -31   7   4       21.67       19.18      8.98 o 
 -29   7   4        4.63       11.60      7.29 o 
 -27   7   4       26.78       24.73      9.01 o 
 -25   7   4       27.68       28.24      8.52 o 
 -23   7   4       10.26        6.83      7.18 o 
 -21   7   4        3.62       -0.44      5.97 o 
 -19   7   4       21.39       18.04      7.55 o 
 -17   7   4       10.78        8.34      5.02 o 
 -15   7   4        0.85       -0.56      4.36 o 
 -13   7   4       72.58       82.85      7.78 o 
 -11   7   4       19.00       30.01      8.79 o 
  -9   7   4        4.41        9.74      4.42 o 
  -7   7   4      119.83      114.26      8.75 o 
  -5   7   4       20.84       24.49      5.26 o 
  -3   7   4       52.73       47.11      6.43 o 
  -1   7   4      227.82      221.16     10.51 o 
   1   7   4       63.52       80.71      7.32 o 
   3   7   4        1.12       -5.03      3.93 o 
   5   7   4       22.04       19.43      8.07 o 
   7   7   4      108.49      134.43     14.60 o 
   9   7   4       15.22       15.63      8.02 o 
  11   7   4        1.33        3.27      7.09 o 
  13   7   4       32.74       29.27      8.76 o 
  15   7   4       65.57       54.22     11.03 o 
  17   7   4        4.80       -1.10      6.77 o 
  19   7   4       22.66       13.76      8.67 o 
  21   7   4       20.98       18.49      9.46 o 
  23   7   4        8.92       -4.59      7.60 o 
  25   7   4        1.39        4.29      9.26 o 
 -24   8   4        6.19       13.72      8.40 o 
 -22   8   4       95.13       97.02     13.95 o 
 -20   8   4       47.40       35.43     10.43 o 
 -18   8   4        0.00        1.44      6.67 o 
 -16   8   4       57.38       38.24      9.60 o 
 -14   8   4       18.50       17.41      7.81 o 
 -12   8   4       28.94       25.70      7.00 o 
 -10   8   4       15.78       14.70      5.63 o 
  -8   8   4      131.43      121.70      9.81 o 
  -6   8   4      119.01      120.34      9.81 o 
  -4   8   4      107.88      114.77      9.34 o 
  -2   8   4       16.49       16.55      6.82 o 
   0   8   4       39.62       20.10      5.76 o 
   2   8   4       15.36        9.95      7.66 o 
   4   8   4       11.44       20.10      8.67 o 
   6   8   4        3.30        8.94      8.03 o 
   8   8   4       67.71       63.97     12.24 o 
  10   8   4        3.68        9.05      8.32 o 
  12   8   4       62.82       44.95     10.90 o 
  14   8   4       24.64       21.56     10.10 o 
  16   8   4        4.32        1.32      8.25 o 
  18   8   4        1.01       14.35      8.85 o 
 -15   9   4       19.30       19.44      8.76 o 
 -13   9   4        7.46        4.26      7.90 o 
 -11   9   4        0.82        0.83      5.45 o 
  -9   9   4        9.87        4.83      5.50 o 
  -7   9   4       54.87       45.90     12.36 o 
  -5   9   4       19.28       19.10      6.42 o 
  -3   9   4      107.88       83.22      9.28 o 
  -1   9   4        2.78        5.67      8.88 o 
   1   9   4        2.94       -4.13      8.19 o 
   3   9   4        7.84        9.04      9.18 o 
   5   9   4        1.03       -1.94      8.00 o 
   7   9   4        2.63        4.39      8.91 o 
   9   9   4       23.64       18.05      9.83 o 
 -43   1   5        6.22        9.10     12.55 o 
 -41   1   5       45.78       53.45      8.05 o 
 -39   1   5       23.47       18.83      5.97 o 
 -37   1   5        0.15        1.97      2.72 o 
 -35   1   5      161.16      135.97      6.41 o 
 -33   1   5       31.12       22.17      2.88 o 
 -31   1   5      301.57      251.58      6.23 o 
 -29   1   5       10.35        6.07      2.35 o 
 -27   1   5       27.62       28.30      3.28 o 
 -25   1   5      150.80      134.16      5.01 o 
 -23   1   5       24.17       22.94      2.66 o 
 -21   1   5        8.76       18.53      2.37 o 
 -19   1   5      320.88      327.12      6.57 o 
 -17   1   5     6310.41     6328.82     46.90 o 
 -15   1   5     3265.58     3127.89     25.79 o 
 -13   1   5       23.44       20.63      2.30 o 
 -11   1   5      359.19      394.90      6.23 o 
  -9   1   5      238.65      266.36      7.90 o 
  -7   1   5     7060.46     6999.01     70.36 o 
  -5   1   5      681.44      755.09     17.11 o 
  -3   1   5      357.98      352.23      7.39 o 
  -1   1   5        0.84       -0.60      1.05 o 
   1   1   5      425.17      467.22      8.61 o 
   3   1   5     2949.66     3172.83     28.55 o 
   5   1   5     3566.62     3821.37     33.57 o 
   7   1   5     6942.85     7413.61     60.58 o 
   9   1   5        0.44       10.96      1.55 o 
  11   1   5       38.68       21.37      1.78 o 
  13   1   5      629.89      737.11      8.27 o 
  15   1   5       60.60       62.52      4.04 o 
  17   1   5      792.45      795.48     12.57 o 
  19   1   5      599.02      582.71     10.88 o 
  21   1   5      150.49      113.22      9.14 o 
  23   1   5       99.37       85.28      7.56 o 
  25   1   5       35.60       27.19      5.37 o 
  27   1   5       42.45       30.46      6.18 o 
  29   1   5        2.05       -0.51      3.97 o 
  31   1   5       38.25       38.28      6.57 o 
  33   1   5       20.37       18.23      5.89 o 
  35   1   5       33.93       35.00      7.32 o 
  37   1   5       34.51       49.06      8.35 o 
 -44   2   5        4.63       11.60      6.31 o 
 -42   2   5        2.28       -0.71      5.64 o 
 -40   2   5        9.74        8.01      4.11 o 
 -38   2   5      129.71      117.48      6.47 o 
 -36   2   5      199.82      185.44      7.06 o 
 -34   2   5        6.31        2.92      2.81 o 
 -32   2   5      135.16      104.83      5.69 o 
 -30   2   5      580.91      468.28      8.36 o 
 -28   2   5       24.79       16.84      2.61 o 
 -26   2   5      360.99      356.44      7.05 o 
 -24   2   5      136.21      127.44      4.37 o 
 -22   2   5      322.07      306.43      6.15 o 
 -20   2   5     1510.90     1505.19     16.09 o 
 -18   2   5       28.61       37.21      2.82 o 
 -16   2   5      528.83      599.39      8.67 o 
 -14   2   5      124.88      112.30      6.27 o 
 -12   2   5        0.50        0.58      2.80 o 
 -10   2   5       14.13       13.09      1.50 o 
  -8   2   5     2485.55     2482.18     18.49 o 
  -6   2   5     2366.77     2340.31     17.55 o 
  -4   2   5       83.20       67.12      3.00 o 
  -2   2   5     1919.88     1976.75     20.07 o 
   0   2   5      299.88      323.42      5.29 o 
   2   2   5     1081.83     1141.58     11.40 o 
   4   2   5       70.32       68.58      4.15 o 
   6   2   5        5.65       18.95      1.92 o 
   8   2   5      101.29      155.55      2.75 o 
  10   2   5       69.46       93.34      4.66 o 
  12   2   5     2069.67     2158.54     23.67 o 
  14   2   5     1166.04     1071.66     18.61 o 
  16   2   5      201.33      161.06      6.15 o 
  18   2   5       39.43       40.39      4.94 o 
  20   2   5      835.40      815.43     13.93 o 
  22   2   5        1.59        3.31      2.76 o 
  24   2   5       19.23       27.49      5.30 o 
  26   2   5      530.41      578.11     16.70 o 
  28   2   5      177.27      163.66      9.83 o 
  30   2   5      109.56       89.91     10.13 o 
  32   2   5        5.79        6.27     11.64 o 
  34   2   5       10.73       16.23      5.96 o 
  36   2   5       26.57       36.57      8.51 o 
 -41   3   5        3.36        0.33      4.20 o 
 -39   3   5       61.23       75.05      5.81 o 
 -37   3   5      175.69      175.82      7.29 o 
 -35   3   5        2.38        1.91      2.89 o 
 -33   3   5        3.08        5.14      4.01 o 
 -31   3   5        2.18        2.66      2.76 o 
 -29   3   5        3.09        1.58      2.28 o 
 -27   3   5      198.80      165.13      5.27 o 
 -25   3   5      177.10      173.46      5.31 o 
 -23   3   5       79.71       75.66      4.48 o 
 -21   3   5       13.05       22.28      2.52 o 
 -19   3   5      341.98      397.42      8.73 o 
 -17   3   5       12.96        6.46      2.56 o 
 -15   3   5       22.13       23.66      2.86 o 
 -13   3   5        2.28        6.82      1.61 o 
 -11   3   5      771.41      752.88      8.63 o 
  -9   3   5     1287.39     1239.96     11.62 o 
  -7   3   5      742.08      764.71      7.50 o 
  -5   3   5     1376.06     1414.41     12.27 o 
  -3   3   5      369.71      359.29      6.43 o 
  -1   3   5     1196.18     1249.65     11.15 o 
   1   3   5     2404.80     2601.03     21.70 o 
   3   3   5      348.23      380.28      6.15 o 
   5   3   5      165.95      144.65      3.22 o 
   7   3   5       46.05       49.63      2.77 o 
   9   3   5      616.63      650.04      8.07 o 
  11   3   5       92.07      115.64      5.20 o 
  13   3   5       35.66       42.59      3.85 o 
  15   3   5      581.69      595.43     11.48 o 
  17   3   5        0.50       -0.94      2.56 o 
  19   3   5       72.41       74.82      5.31 o 
  21   3   5        8.38        9.34      3.24 o 
  23   3   5        1.31        6.10      3.32 o 
  25   3   5        0.10       -2.03      3.77 o 
  27   3   5        4.75       -0.32      6.76 o 
  29   3   5        0.05       -5.35      3.93 o 
  31   3   5      144.72      159.63     11.38 o 
  33   3   5       28.57       26.24      6.71 o 
  35   3   5        0.05       -4.83      4.97 o 
 -40   4   5       23.91       15.27      4.89 o 
 -38   4   5       25.23       25.29      7.08 o 
 -36   4   5        0.00       -4.39      3.73 o 
 -34   4   5        1.63       -1.37      2.90 o 
 -32   4   5        0.01       -2.82      3.47 o 
 -30   4   5       40.07       38.02      4.20 o 
 -28   4   5      289.39      200.63      7.66 o 
 -26   4   5       50.64       43.46      3.51 o 
 -24   4   5      197.11      189.49      5.57 o 
 -22   4   5      139.60      136.71      4.83 o 
 -20   4   5        4.38        6.18      2.17 o 
 -18   4   5       62.68       75.79      5.90 o 
 -16   4   5        2.60       -0.56      2.31 o 
 -14   4   5      594.96      619.74     10.88 o 
 -12   4   5      123.76      113.84      4.25 o 
 -10   4   5     1275.12     1323.21     14.48 o 
  -8   4   5        8.40        5.58      1.63 o 
  -6   4   5        1.28       -0.22      2.10 o 
  -4   4   5       23.10       24.53      1.72 o 
  -2   4   5      810.80      801.52      9.31 o 
   0   4   5       56.25       58.31      3.92 o 
   2   4   5      384.93      424.87      7.48 o 
   4   4   5      220.66      255.19      9.37 o 
   6   4   5      154.28      163.17      5.73 o 
   8   4   5        0.21        0.06      1.97 o 
  10   4   5      568.31      601.07     11.01 o 
  12   4   5        0.68       -1.85      2.17 o 
  14   4   5      389.34      390.94      9.70 o 
  16   4   5      166.86      169.59      6.87 o 
  18   4   5       91.98      111.42      6.44 o 
  20   4   5       25.14       17.71      3.85 o 
  22   4   5        2.74       -0.78      3.18 o 
  24   4   5        0.48       -3.77      3.05 o 
  26   4   5      208.54      224.23      9.03 o 
  28   4   5       48.75       58.01      7.54 o 
  30   4   5        5.57        0.31      4.97 o 
  32   4   5      244.62      273.94     13.77 o 
 -37   5   5        0.11      -10.01      5.00 o 
 -35   5   5       12.00       27.10      8.58 o 
 -33   5   5        5.16       -0.82      5.85 o 
 -31   5   5       11.94       10.00      5.08 o 
 -29   5   5       30.50       36.10      4.74 o 
 -27   5   5       45.73       47.91      6.83 o 
 -25   5   5        4.75        6.63      3.38 o 
 -23   5   5       19.98       15.34      3.10 o 
 -21   5   5       30.69       42.05      4.00 o 
 -19   5   5        4.34        7.36      2.63 o 
 -17   5   5      108.55      118.49      5.28 o 
 -15   5   5       42.14       45.42      3.72 o 
 -13   5   5        5.94        9.13      2.52 o 
 -11   5   5      790.66      803.32     11.30 o 
  -9   5   5       20.92       26.83      3.04 o 
  -7   5   5       78.94       86.63      4.08 o 
  -5   5   5      199.86      193.21      6.92 o 
  -3   5   5      171.93      192.27      8.70 o 
  -1   5   5        1.44        0.12      1.63 o 
   1   5   5       18.55       14.86      2.99 o 
   3   5   5       86.84       85.71      5.27 o 
   5   5   5       96.53      111.44      6.59 o 
   7   5   5      215.23      195.68      8.30 o 
   9   5   5       49.35       48.65      5.34 o 
  11   5   5        2.95        2.60      3.39 o 
  13   5   5       92.60      106.67      7.74 o 
  15   5   5      299.98      323.94     21.35 o 
  17   5   5      228.48      206.80      9.97 o 
  19   5   5        0.75        0.80      3.92 o 
  21   5   5        1.06       -7.00      3.50 o 
  23   5   5       44.44       44.47      9.12 o 
  25   5   5        4.73        8.32      5.21 o 
  27   5   5      146.47      164.82     18.27 o 
  29   5   5       54.17       70.80     12.31 o 
  31   5   5       17.63       16.28      8.86 o 
 -34   6   5       11.79       13.41      7.40 o 
 -32   6   5        7.07       13.40      7.69 o 
 -30   6   5        0.81        3.02      6.18 o 
 -26   6   5       77.89       80.14     11.50 o 
 -24   6   5      168.63      152.99     15.05 o 
 -22   6   5        8.59       12.87      4.80 o 
 -20   6   5      171.88      172.29      9.56 o 
 -18   6   5       19.96       21.15      5.03 o 
 -16   6   5       10.81        9.74      4.42 o 
 -14   6   5      268.90      229.69     13.01 o 
 -12   6   5        3.54        2.36      3.74 o 
 -10   6   5      227.39      225.99     10.02 o 
  -8   6   5       10.28        7.14      3.98 o 
  -6   6   5        1.85       -0.93      3.32 o 
  -4   6   5      211.20      211.31      9.83 o 
  -2   6   5       29.41       29.18      6.08 o 
   0   6   5      115.10      105.24      7.46 o 
   2   6   5       46.29       47.26      6.96 o 
   4   6   5      111.17      137.13      7.82 o 
   6   6   5        3.15        5.13      6.28 o 
   8   6   5       46.64       52.07      9.77 o 
  10   6   5        0.01       -4.59      5.83 o 
  12   6   5       19.94       14.58      7.79 o 
  14   6   5      147.28      151.51     14.86 o 
  16   6   5       40.80       48.30     10.19 o 
  18   6   5      230.33      203.31     16.33 o 
  20   6   5       93.80       91.56     12.55 o 
  22   6   5       23.87        9.62      7.83 o 
  24   6   5        0.82      -10.82      7.03 o 
  26   6   5        0.27        2.16      7.30 o 
  28   6   5       39.90       36.80     10.49 o 
 -31   7   5        0.37        8.89      7.69 o 
 -29   7   5        1.45       -0.90      6.65 o 
 -27   7   5        0.52        3.48      7.09 o 
 -25   7   5        3.45        2.19      6.61 o 
 -23   7   5        4.18       -0.37      6.66 o 
 -21   7   5        6.29        1.09      6.59 o 
 -19   7   5      187.72      184.22     11.03 o 
 -17   7   5        0.10        2.68      4.48 o 
 -15   7   5       42.50       44.87      6.60 o 
 -13   7   5       98.81      110.88      9.78 o 
 -11   7   5       21.34       28.90      5.87 o 
  -9   7   5        0.45       -1.14      8.67 o 
  -7   7   5        0.02        0.07      3.95 o 
  -5   7   5      254.61      252.88     12.16 o 
  -3   7   5       19.58       18.71      5.04 o 
  -1   7   5        7.41        0.77      3.92 o 
   1   7   5       76.20       74.33     11.94 o 
   3   7   5       25.18       28.47      8.43 o 
   5   7   5       57.66       41.20      9.90 o 
   7   7   5        3.48        6.90      6.76 o 
   9   7   5       22.38       12.70      7.85 o 
  11   7   5        0.73       -2.47      6.95 o 
  13   7   5       10.02       16.49      8.21 o 
  15   7   5       30.69       40.28      9.76 o 
  17   7   5       85.41       71.80     12.76 o 
  19   7   5        1.77       -6.79      7.96 o 
  21   7   5        1.02       -3.18      8.13 o 
  23   7   5       20.63       22.48     10.54 o 
 -24   8   5        6.66       20.00      8.93 o 
 -22   8   5       28.22       38.00     10.38 o 
 -20   8   5       40.86       32.70      9.34 o 
 -18   8   5       84.46      107.30     14.08 o 
 -16   8   5       97.87       77.51      8.47 o 
 -14   8   5        4.90        8.64      5.42 o 
 -12   8   5       27.73       33.30      6.46 o 
 -10   8   5        5.09        7.96      5.40 o 
  -8   8   5        4.29       -7.43      4.27 o 
  -6   8   5        0.13       -4.32      4.48 o 
  -4   8   5        0.03       -6.92      4.31 o 
  -2   8   5       21.06       19.44      5.59 o 
   0   8   5        5.07      -12.54      6.27 o 
   2   8   5        3.67       11.26      9.12 o 
   4   8   5        0.01       -4.85      7.77 o 
   6   8   5       44.33       34.80     10.41 o 
   8   8   5       10.70       -4.37      7.34 o 
  10   8   5       21.24       16.10      9.08 o 
  12   8   5       33.29       31.59     11.32 o 
  14   8   5        0.37        0.44      8.57 o 
  16   8   5        3.12        2.62      8.63 o 
 -15   9   5        0.91       -5.62      6.78 o 
 -13   9   5        1.26       -7.97     12.37 o 
 -11   9   5        0.01        5.42      5.82 o 
  -9   9   5        4.94        7.33      6.03 o 
  -7   9   5        5.29        0.67      8.42 o 
  -5   9   5        3.81        4.30      5.77 o 
  -3   9   5        0.00      -15.41      7.71 o 
  -1   9   5        0.05       -2.19      8.45 o 
   1   9   5        0.90       -0.38      8.61 o 
   3   9   5        0.84       -6.15      7.91 o 
   5   9   5        0.07      -14.31      8.10 o 
   7   9   5        1.03        8.62      9.63 o 
 -44   0   6      168.48      183.35     18.83 o 
 -42   0   6       11.63       15.60      9.77 o 
 -40   0   6        4.61        5.63      8.15 o 
 -38   0   6       11.22        5.81      4.07 o 
 -36   0   6      385.89      357.70     23.56 o 
 -34   0   6     1532.15     1389.70     25.33 o 
 -32   0   6       71.17       59.47      6.48 o 
 -30   0   6      540.60      516.24     16.65 o 
 -28   0   6      295.54      319.79     20.13 o 
 -26   0   6     1606.43     1703.49     36.35 o 
 -24   0   6     3232.75     3256.56     56.67 o 
 -22   0   6      135.15      173.98     10.00 o 
 -20   0   6      448.12      412.07     14.68 o 
 -18   0   6      428.54      426.38     14.67 o 
 -16   0   6     3801.75     3749.22     60.59 o 
 -14   0   6        6.76       10.83      3.41 o 
  -8   0   6    10085.09    10193.73    140.53 o 
  -6   0   6    30426.88    30397.02    406.73 o 
  -4   0   6    16931.81    17013.56    225.66 o 
  -2   0   6     1329.49     1224.14     23.76 o 
  18   0   6      715.05      659.64     23.28 o 
  20   0   6      607.76      623.58     23.20 o 
  22   0   6     1367.20     1212.13     34.25 o 
  24   0   6       54.04       37.66      8.37 o 
  26   0   6        0.37       -5.99      5.25 o 
  28   0   6       13.76       -4.32      5.39 o 
  30   0   6       51.69       65.33     11.60 o 
  32   0   6        9.35        4.70      7.13 o 
  34   0   6       10.18       -3.40      7.55 o 
  36   0   6       10.82       15.46      9.47 o 
 -43   1   6       21.25       36.24      8.03 o 
 -41   1   6        3.30       -5.93      5.02 o 
 -39   1   6       10.96        7.43      3.22 o 
 -37   1   6        9.92        1.16      2.92 o 
 -35   1   6       11.00       16.15      2.98 o 
 -33   1   6       69.86       49.47      3.78 o 
 -31   1   6       39.44       27.98      5.48 o 
 -29   1   6      308.45      353.14      8.18 o 
 -27   1   6       55.50       52.94      4.08 o 
 -25   1   6       86.88       79.86      4.53 o 
 -23   1   6        3.16        6.12      2.17 o 
 -21   1   6      332.63      312.26      6.85 o 
 -19   1   6       48.02       42.24      3.05 o 
 -17   1   6        1.11        1.71      2.42 o 
 -15   1   6      551.05      615.03      8.89 o 
 -13   1   6      834.42      902.51     12.51 o 
 -11   1   6       12.79        8.89      1.35 o 
  -9   1   6      327.06      459.94      6.31 o 
  -7   1   6        0.07       -0.29      1.14 o 
  -5   1   6     3662.20     3848.55     29.94 o 
  -3   1   6      796.68      878.82     17.46 o 
  -1   1   6      878.55     1014.91     13.05 o 
   1   1   6      158.29      189.85      5.23 o 
   3   1   6      547.89      520.69      7.18 o 
   5   1   6     1281.12     1485.72     16.74 o 
   7   1   6      992.04     1055.72     11.31 o 
   9   1   6      136.24      185.11      4.25 o 
  11   1   6      437.11      481.45      8.71 o 
  13   1   6       85.49      111.66      5.13 o 
  15   1   6      579.71      576.11     10.74 o 
  17   1   6       57.45       55.42      4.33 o 
  19   1   6      117.61      121.59     15.59 o 
  21   1   6       38.54       29.14      4.97 o 
  23   1   6        3.24        6.18      3.97 o 
  25   1   6        9.04        3.14      4.48 o 
  27   1   6        1.06       -6.81      3.41 o 
  29   1   6       25.13       19.49      5.47 o 
  31   1   6        0.92        4.17      4.50 o 
  33   1   6      103.49      117.49     10.84 o 
  35   1   6       87.83      112.75     10.85 o 
 -44   2   6       21.15        9.11      6.78 o 
 -42   2   6        4.83        9.62      6.47 o 
 -40   2   6       56.29       58.99      5.78 o 
 -38   2   6      123.85      124.95      6.77 o 
 -36   2   6       29.98       36.15      4.28 o 
 -34   2   6       30.22       28.99      3.89 o 
 -32   2   6      975.61      893.27     12.28 o 
 -30   2   6       49.82       41.93      3.45 o 
 -28   2   6        2.62        6.02      2.24 o 
 -26   2   6     1256.31     1318.96     14.55 o 
 -24   2   6      640.10      671.04     12.23 o 
 -22   2   6       16.23       15.19      2.85 o 
 -20   2   6       62.69       59.87      3.71 o 
 -18   2   6     1080.65     1174.14     19.90 o 
 -16   2   6      210.55      223.44      9.55 o 
 -14   2   6        8.63       10.06      2.27 o 
 -12   2   6     2995.02     3062.94     22.93 o 
 -10   2   6      518.24      549.19      6.48 o 
  -8   2   6    11402.97    11664.71     65.77 o 
  -6   2   6     1682.55     1725.91     15.26 o 
  -4   2   6      162.49      167.61      4.32 o 
  -2   2   6     9425.68     9185.76     74.98 o 
   0   2   6       96.57       84.85      4.13 o 
   2   2   6      950.77      991.20     14.99 o 
   4   2   6      613.62      764.90      9.21 o 
   6   2   6      284.32      266.86      5.59 o 
   8   2   6      530.35      540.10      7.31 o 
  10   2   6      713.88      664.83     11.55 o 
  12   2   6      100.03      131.58      5.57 o 
  14   2   6       80.15       56.29      4.38 o 
  16   2   6      210.91      231.69      7.53 o 
  18   2   6       24.69       27.22      3.80 o 
  20   2   6       79.97       57.33      5.58 o 
  22   2   6      206.98      179.67      9.73 o 
  24   2   6       79.90       91.68      8.41 o 
  26   2   6      155.66      147.24      9.86 o 
  28   2   6       91.32       91.75      8.97 o 
  30   2   6       13.38       18.26      5.84 o 
  32   2   6        0.00       -3.53      5.36 o 
  34   2   6        8.36        6.86      5.76 o 
 -41   3   6       49.79       56.47      5.52 o 
 -39   3   6        2.75       -4.87      4.51 o 
 -37   3   6       29.14       41.61      4.77 o 
 -35   3   6        4.25        6.27      3.05 o 
 -33   3   6      171.68      145.36      6.64 o 
 -31   3   6       21.43       17.66      2.99 o 
 -29   3   6      962.43      965.80     13.36 o 
 -27   3   6       65.87       79.37      4.29 o 
 -25   3   6      260.19      260.63      6.31 o 
 -23   3   6       29.47       29.90      2.98 o 
 -21   3   6      126.51      115.36      4.51 o 
 -19   3   6       89.58       95.77      5.25 o 
 -17   3   6        0.01        0.72      2.28 o 
 -15   3   6       10.73       13.16      2.82 o 
 -13   3   6      814.75      883.91     10.05 o 
 -11   3   6      370.36      358.17      7.09 o 
  -9   3   6      914.15      998.09      8.66 o 
  -7   3   6      598.97      608.43      6.34 o 
  -5   3   6     1140.81     1207.59     13.73 o 
  -3   3   6      133.15      127.66      4.69 o 
  -1   3   6        8.76        9.72      1.48 o 
   1   3   6      359.08      388.18      5.69 o 
   3   3   6       94.91       90.11      4.48 o 
   5   3   6        0.26       -1.13      1.19 o 
   7   3   6       93.33       98.78      2.88 o 
   9   3   6      184.93      193.81      6.49 o 
  11   3   6      691.66      749.32     18.56 o 
  13   3   6      513.58      562.83     11.35 o 
  15   3   6      299.54      250.56      7.91 o 
  17   3   6      183.52      199.17      7.43 o 
  19   3   6       72.36       51.32      4.93 o 
  21   3   6      171.42      181.93      7.60 o 
  23   3   6        0.29       -2.91      2.86 o 
  25   3   6       18.28       18.07      7.71 o 
  27   3   6       32.73       35.85      6.62 o 
  29   3   6      101.36      127.04     10.67 o 
  31   3   6       82.67       96.65      9.87 o 
  33   3   6        0.54       -7.84      4.84 o 
 -40   4   6        2.75        4.20      4.79 o 
 -38   4   6       43.53       51.50      5.28 o 
 -36   4   6       73.24       72.90      5.76 o 
 -34   4   6        3.25        1.62      3.17 o 
 -32   4   6      149.63      146.78      6.58 o 
 -30   4   6      206.34      210.17      7.39 o 
 -28   4   6      575.30      520.76     13.13 o 
 -26   4   6       39.92       43.94      3.67 o 
 -24   4   6       47.85       54.94      3.73 o 
 -22   4   6        8.91        6.51      2.26 o 
 -20   4   6      265.87      285.18      6.39 o 
 -18   4   6     1361.10     1337.97     26.45 o 
 -16   4   6       18.05       19.66      3.65 o 
 -14   4   6     1054.08     1075.25     11.79 o 
 -12   4   6     2532.10     2555.19     20.79 o 
 -10   4   6       11.85       15.56      1.87 o 
  -8   4   6       96.26       95.92      3.14 o 
  -6   4   6      478.33      458.42      6.06 o 
  -4   4   6      112.67      131.30      3.57 o 
  -2   4   6      117.27      115.55      3.81 o 
   0   4   6      882.88      968.28     11.01 o 
   2   4   6       41.63       41.57      2.50 o 
   4   4   6      125.87      140.47      3.79 o 
   6   4   6       57.01       51.02      3.10 o 
   8   4   6        8.21       10.79      3.23 o 
  10   4   6      230.14      263.66      7.89 o 
  12   4   6       35.86       39.89      4.16 o 
  14   4   6      193.41      200.80      7.34 o 
  16   4   6      496.66      449.13     14.33 o 
  18   4   6      121.89      105.18      6.56 o 
  20   4   6        0.00        1.11      3.24 o 
  22   4   6        3.19       -1.74      3.33 o 
  24   4   6      119.76      117.16      7.43 o 
  26   4   6      102.87      118.88      9.79 o 
  28   4   6      291.80      287.23     13.58 o 
  30   4   6        0.36       -0.59      5.13 o 
  32   4   6        0.75       -3.76      4.79 o 
 -37   5   6       35.00       41.57      9.83 o 
 -35   5   6       73.63       65.68     21.05 o 
 -33   5   6      117.52      127.56     10.06 o 
 -31   5   6        7.72       10.69      4.11 o 
 -29   5   6      154.25      141.45      7.80 o 
 -27   5   6        0.80       10.66      6.83 o 
 -25   5   6        1.80       -0.28      2.60 o 
 -23   5   6       82.63       82.39      5.07 o 
 -21   5   6       43.90       43.52      3.98 o 
 -19   5   6      233.04      228.51      6.86 o 
 -17   5   6      106.05      108.13      5.29 o 
 -15   5   6      696.94      702.50     11.13 o 
 -13   5   6      101.23       85.18      5.20 o 
 -11   5   6       15.46       20.74      2.91 o 
  -9   5   6      120.48      121.43      4.78 o 
  -7   5   6       14.77       16.51      2.29 o 
  -5   5   6        5.68        5.04      1.80 o 
  -3   5   6      167.94      178.56      4.60 o 
  -1   5   6      622.34      628.78      9.42 o 
   1   5   6       63.90       58.01      6.14 o 
   3   5   6       48.85       46.26      4.36 o 
   5   5   6      117.05      106.35     13.28 o 
   7   5   6        2.47       -0.25      3.10 o 
   9   5   6       26.53       29.49      4.89 o 
  11   5   6        6.11        8.05      3.88 o 
  13   5   6      448.21      481.73     48.14 o 
  15   5   6       19.16       22.62      4.90 o 
  17   5   6       45.15       53.69      7.23 o 
  19   5   6       17.15       14.36      4.77 o 
  21   5   6       13.43       15.83      5.02 o 
  23   5   6       11.29       13.91      5.42 o 
  25   5   6        8.52        8.47      9.35 o 
  27   5   6      116.48      129.27     15.19 o 
  29   5   6       12.41       10.39      8.17 o 
 -34   6   6        0.66        8.67      7.04 o 
 -32   6   6       43.45       45.79     10.53 o 
 -30   6   6       51.16       78.03     12.30 o 
 -28   6   6       91.76       87.46     12.33 o 
 -26   6   6       76.63       89.33     12.03 o 
 -24   6   6      155.88      144.08     10.83 o 
 -22   6   6        0.33       -1.29      5.43 o 
 -20   6   6       60.09       51.15      7.49 o 
 -18   6   6      216.46      227.37     10.68 o 
 -16   6   6       28.65       29.23      6.92 o 
 -14   6   6      992.93      986.94     46.52 o 
 -12   6   6      111.32      124.54     14.05 o 
 -10   6   6        2.19       -6.00      3.38 o 
  -8   6   6        0.11       -3.93      5.91 o 
  -6   6   6       46.03       45.02      5.68 o 
  -4   6   6       80.61       85.47      7.07 o 
  -2   6   6       42.11       38.21      5.19 o 
   0   6   6      118.75      116.95      7.50 o 
   2   6   6       44.39       56.13     10.49 o 
   4   6   6      241.78      239.21     16.49 o 
   6   6   6        2.90        5.19      6.42 o 
   8   6   6       57.98       48.77      9.63 o 
  10   6   6       27.47       25.00      7.99 o 
  12   6   6        8.85        6.53      7.63 o 
  14   6   6      122.29      115.22     13.37 o 
  16   6   6        7.01        9.20      7.62 o 
  18   6   6       60.40       55.66     11.02 o 
  20   6   6       12.62       -6.86      7.07 o 
  22   6   6       46.31       54.30     11.61 o 
  24   6   6       13.16        8.63      8.71 o 
  26   6   6        3.23       -4.27      7.72 o 
 -29   7   6        1.25        5.71      7.49 o 
 -27   7   6       79.01       93.93     13.18 o 
 -25   7   6       21.82       15.28      7.50 o 
 -23   7   6       49.54       42.52     10.03 o 
 -21   7   6        0.80        5.58      5.17 o 
 -19   7   6      222.97      219.25     11.34 o 
 -17   7   6        2.50        3.63      4.62 o 
 -15   7   6      199.44      177.37     12.87 o 
 -13   7   6        4.48       -0.90      7.24 o 
 -11   7   6       10.91       14.25      5.17 o 
  -9   7   6        9.66        8.16      4.86 o 
  -7   7   6        0.18       -6.30      3.95 o 
  -5   7   6       17.93       20.68      7.30 o 
  -3   7   6       13.03       11.56      4.74 o 
  -1   7   6        7.20       11.76      5.93 o 
   1   7   6       72.22       66.32     11.77 o 
   3   7   6        0.18       -9.06      6.22 o 
   5   7   6        5.44       -0.38      7.47 o 
   7   7   6        0.96       -4.74      6.31 o 
   9   7   6        0.16        1.31      7.23 o 
  11   7   6        0.02      -11.89      6.77 o 
  13   7   6        0.02        2.24      7.26 o 
  15   7   6        0.80        0.13      7.59 o 
  17   7   6       78.34       77.44     13.07 o 
  19   7   6        3.11       -5.07      7.49 o 
  21   7   6       17.21       10.65      9.20 o 
 -24   8   6        9.48        9.08      8.02 o 
 -22   8   6       47.52       53.63     11.29 o 
 -20   8   6        0.00       -9.77      6.22 o 
 -18   8   6       13.14        6.28      6.49 o 
 -16   8   6       14.04        3.37      5.26 o 
 -14   8   6       13.79       16.51      9.56 o 
 -12   8   6        6.86        2.34      4.85 o 
 -10   8   6        1.03       -1.22      4.57 o 
  -8   8   6        0.00       -5.63      8.22 o 
  -6   8   6        1.71       -3.74      7.12 o 
  -4   8   6       26.85       28.18      6.33 o 
  -2   8   6        1.05       17.80      9.26 o 
   0   8   6       17.87       10.02      8.78 o 
   2   8   6       17.59       13.78      8.94 o 
   4   8   6       30.78       22.54     10.47 o 
   6   8   6       51.05       56.51     11.88 o 
   8   8   6        0.09        3.49      8.24 o 
  10   8   6       14.21        6.25      9.45 o 
  12   8   6        7.06       18.02      9.42 o 
  14   8   6        0.78       -3.12      7.69 o 
 -11   9   6        2.08        2.62      5.69 o 
  -9   9   6        5.41        4.90      5.87 o 
  -7   9   6        4.08        4.89      9.94 o 
  -5   9   6        6.60       -5.53      7.88 o 
  -3   9   6        0.39      -12.35      8.12 o 
  -1   9   6       11.28       -0.40      8.98 o 
   1   9   6        3.34        2.54      9.57 o 
   3   9   6       11.40        3.11      9.74 o 
 -43   1   7       63.25       53.80      8.56 o 
 -41   1   7        5.89        3.00      3.16 o 
 -39   1   7       27.16       36.35      5.83 o 
 -37   1   7        5.30        4.65      2.62 o 
 -35   1   7       34.92       31.02      4.49 o 
 -33   1   7        2.95       -1.38      2.98 o 
 -31   1   7      120.42      113.48      5.68 o 
 -29   1   7      153.32      124.72      5.60 o 
 -27   1   7     2556.80     2447.04     40.22 o 
 -25   1   7       13.10       10.53      2.78 o 
 -23   1   7     1208.15     1161.16     14.70 o 
 -21   1   7      587.90      567.60      9.58 o 
 -19   1   7      649.08      700.92     10.48 o 
 -17   1   7       29.95       34.71      3.40 o 
 -15   1   7       11.76       35.07      3.20 o 
 -13   1   7     1363.67     1300.20     11.58 o 
 -11   1   7     5488.45     6294.63     47.03 o 
  -9   1   7     3249.45     3402.80     22.99 o 
  -7   1   7    10732.13    11911.43     67.66 o 
  -5   1   7      244.07      257.46      6.72 o 
  -3   1   7     4400.15     4441.49     34.56 o 
  -1   1   7      357.72      344.08      6.20 o 
   1   1   7       40.40       64.78      3.87 o 
   3   1   7        3.95       15.08      2.38 o 
   5   1   7       66.64       73.85      4.23 o 
   7   1   7     1007.17     1132.47     15.39 o 
   9   1   7      216.28      241.21      5.24 o 
  11   1   7      407.63      472.56      9.77 o 
  13   1   7      309.35      322.44      8.34 o 
  15   1   7      218.71      208.17      7.10 o 
  17   1   7       15.53        1.25      3.65 o 
  19   1   7      321.73      258.23     14.46 o 
  21   1   7        1.58        0.89      5.58 o 
  23   1   7       93.30       83.06      8.29 o 
  25   1   7       21.04        9.24      5.76 o 
  27   1   7       58.52       50.00      7.12 o 
  29   1   7       29.77       30.60      6.53 o 
  31   1   7        0.81       -2.52      5.69 o 
  33   1   7      122.54      113.34     22.22 o 
 -42   2   7       21.44       25.86      4.50 o 
 -40   2   7        0.26       -3.70      3.23 o 
 -38   2   7        0.27        1.48      3.25 o 
 -36   2   7       14.13        9.25      3.28 o 
 -34   2   7       24.48       25.11      3.28 o 
 -32   2   7        2.35        1.63      2.45 o 
 -30   2   7      468.07      430.42      8.50 o 
 -28   2   7      128.05      130.06      6.95 o 
 -26   2   7      135.25      120.67      5.61 o 
 -24   2   7       14.54       12.26      2.87 o 
 -22   2   7     1510.50     1501.26     17.22 o 
 -20   2   7      881.75      902.53     21.48 o 
 -18   2   7      780.11      684.86     11.87 o 
 -16   2   7      692.05      660.13     16.36 o 
 -14   2   7     2339.96     2224.00     18.72 o 
 -12   2   7      878.68      868.59      9.00 o 
 -10   2   7      157.09      171.91      3.90 o 
  -8   2   7      912.48      967.35     10.26 o 
  -6   2   7     1210.44     1336.71     11.62 o 
  -4   2   7      163.14      181.61      4.78 o 
  -2   2   7     2512.79     2642.83     22.95 o 
   0   2   7       57.64       56.80      3.11 o 
   2   2   7       14.69       18.81      2.99 o 
   4   2   7     2380.96     2336.18     25.39 o 
   6   2   7      564.08      551.86      8.38 o 
   8   2   7      565.78      577.04      8.15 o 
  10   2   7      984.87      986.95     18.24 o 
  12   2   7      156.71      160.69      6.44 o 
  14   2   7        5.10       -1.82      3.64 o 
  16   2   7       23.15       18.49      3.91 o 
  18   2   7        7.38        2.69      2.77 o 
  20   2   7      744.33      607.66     16.99 o 
  22   2   7       99.67       80.30      8.13 o 
  24   2   7        7.73       14.17      4.93 o 
  26   2   7       49.58       43.49      6.93 o 
  28   2   7      201.06      225.04     12.02 o 
  30   2   7        5.35        0.21      4.52 o 
  32   2   7        0.11       -1.31      4.89 o 
 -41   3   7       10.15       22.47      5.45 o 
 -39   3   7       39.92       32.28      4.53 o 
 -37   3   7       62.57       64.16      5.46 o 
 -35   3   7       10.93        3.92      3.03 o 
 -33   3   7       71.60       80.34      4.84 o 
 -31   3   7       67.60       55.68      4.12 o 
 -29   3   7      148.56      133.27      5.36 o 
 -27   3   7       38.51       43.85      3.59 o 
 -25   3   7      466.91      472.89      8.58 o 
 -23   3   7        3.12        3.22      2.29 o 
 -21   3   7     1386.85     1404.81     14.99 o 
 -19   3   7      119.72      124.09      5.99 o 
 -17   3   7      749.78      746.88     12.76 o 
 -15   3   7      299.71      317.68      6.96 o 
 -13   3   7     2589.29     2747.93     32.91 o 
 -11   3   7        9.37        7.21      3.39 o 
  -9   3   7      232.33      204.91      4.28 o 
  -7   3   7     1083.63     1102.60     11.15 o 
  -5   3   7      517.72      557.11      7.40 o 
  -3   3   7      521.71      638.22      9.15 o 
  -1   3   7       20.49       17.87      2.25 o 
   1   3   7      396.84      412.63      6.24 o 
   3   3   7      468.23      486.70      7.83 o 
   5   3   7        0.39       -2.64      1.89 o 
   7   3   7       26.56       31.69      3.52 o 
   9   3   7       95.82      102.64      5.54 o 
  11   3   7        1.97       -0.68      2.41 o 
  13   3   7       85.77       69.37      5.28 o 
  15   3   7       21.54       10.97      3.26 o 
  17   3   7      359.05      327.62      9.96 o 
  19   3   7       14.13       16.80      4.64 o 
  21   3   7        1.44        5.15      3.50 o 
  23   3   7        0.45       -2.35      3.78 o 
  25   3   7       12.22        3.97      4.99 o 
  27   3   7       45.82       51.84      7.80 o 
  29   3   7        2.29        0.67      5.05 o 
  31   3   7       32.84       18.33      6.30 o 
 -40   4   7        0.48       -7.37      5.12 o 
 -38   4   7        8.28       -0.61      3.44 o 
 -36   4   7       38.62       37.40      4.77 o 
 -34   4   7        0.01        6.46      3.36 o 
 -32   4   7      123.21      132.01      6.89 o 
 -30   4   7       45.45       43.20      4.07 o 
 -28   4   7       29.60       31.62      3.54 o 
 -26   4   7      852.58      880.78     13.15 o 
 -24   4   7      585.49      609.69      9.85 o 
 -22   4   7      146.46      131.93      5.49 o 
 -20   4   7      216.34      222.72      6.01 o 
 -18   4   7      448.97      451.82      9.85 o 
 -16   4   7       92.54       89.69      4.22 o 
 -14   4   7       32.52       29.37      3.10 o 
 -12   4   7     1475.94     1490.86     14.67 o 
 -10   4   7      525.14      535.12      7.17 o 
  -8   4   7      124.89      120.67      3.33 o 
  -6   4   7       34.32       51.71      2.57 o 
  -4   4   7      148.47      159.96      3.77 o 
  -2   4   7      817.34      856.91      9.56 o 
   0   4   7     2448.15     2479.24     20.02 o 
   2   4   7      893.91      900.41     10.09 o 
   4   4   7      243.41      281.23      5.66 o 
   6   4   7      266.71      244.69      7.51 o 
   8   4   7       46.65       62.16      5.61 o 
  10   4   7       55.21       46.20      4.45 o 
  12   4   7       96.53      107.41      6.19 o 
  14   4   7        8.53       -0.46      2.82 o 
  16   4   7       55.92       35.32      4.63 o 
  18   4   7      136.28      118.51      7.23 o 
  20   4   7        0.02       -2.82      3.48 o 
  22   4   7       87.51      103.80      7.14 o 
  24   4   7        1.88       -2.79      3.95 o 
  26   4   7        0.29        5.28      5.21 o 
  28   4   7        0.01       -2.56      4.58 o 
  30   4   7       55.47       62.53     13.66 o 
 -37   5   7        4.89        3.72      5.11 o 
 -35   5   7       27.67       24.21      6.07 o 
 -33   5   7      128.07      125.65     11.37 o 
 -31   5   7       85.13       69.04      6.33 o 
 -29   5   7      155.32      122.33      7.87 o 
 -27   5   7       22.79       28.27      3.99 o 
 -25   5   7      273.88      306.81      8.48 o 
 -23   5   7       10.45       10.35      3.32 o 
 -21   5   7      198.05      194.53      8.66 o 
 -19   5   7        0.04        3.04      2.63 o 
 -17   5   7     1541.63     1568.83     18.61 o 
 -15   5   7        7.63       10.89      2.83 o 
 -13   5   7      100.03       93.51      4.96 o 
 -11   5   7       25.86       26.08      3.17 o 
  -9   5   7       17.33       26.80      2.58 o 
  -7   5   7        0.97        3.79      1.82 o 
  -5   5   7       60.17       63.00      3.43 o 
  -3   5   7      120.73      125.40      5.75 o 
  -1   5   7      175.52      190.11      5.61 o 
   1   5   7      186.46      220.76      6.96 o 
   3   5   7      102.50       99.22     14.40 o 
   5   5   7       17.38       23.47      5.12 o 
   7   5   7       52.25       50.23      5.94 o 
   9   5   7       20.84       25.80      5.16 o 
  11   5   7       10.27        7.75      4.18 o 
  13   5   7       29.97       35.62      5.53 o 
  15   5   7       85.91       89.98      8.34 o 
  17   5   7       75.39       66.62      7.31 o 
  19   5   7        0.37        1.85      4.49 o 
  21   5   7       14.32       18.32      5.54 o 
  23   5   7        1.92       -3.06      4.62 o 
  25   5   7        1.70        7.74      7.47 o 
  27   5   7        0.34       -2.85      7.03 o 
 -34   6   7       18.12       27.96      9.00 o 
 -32   6   7      130.43      113.95     14.61 o 
 -30   6   7       58.44       74.00     12.30 o 
 -28   6   7      242.26      256.83     12.43 o 
 -26   6   7       25.91       27.97      5.82 o 
 -24   6   7        0.00       -0.11      3.32 o 
 -22   6   7       29.23       37.32      5.19 o 
 -20   6   7        2.12       -3.28      3.22 o 
 -18   6   7      153.99      143.73      7.74 o 
 -16   6   7       41.50       35.27      5.82 o 
 -14   6   7        2.33        0.06      3.23 o 
 -12   6   7      239.20      238.75      8.54 o 
 -10   6   7        1.97       -0.25      3.13 o 
  -8   6   7      137.45      151.41     15.57 o 
  -6   6   7       16.96       13.91      4.48 o 
  -4   6   7       59.55       53.03     14.41 o 
  -2   6   7      169.29      204.54      9.37 o 
   0   6   7      224.53      228.81     18.04 o 
   2   6   7       19.25        9.99      7.30 o 
   4   6   7      490.70      427.85     20.85 o 
   6   6   7       12.21        6.71      7.37 o 
   8   6   7       70.21       63.37     11.03 o 
  10   6   7       70.77       77.80     11.85 o 
  12   6   7        0.01      -10.03      6.60 o 
  14   6   7      136.93      117.07     13.90 o 
  16   6   7       37.94       45.97     10.85 o 
  18   6   7        2.32       -2.08      6.98 o 
  20   6   7        7.94       15.32      9.34 o 
  22   6   7       37.83       45.69     11.34 o 
  24   6   7        9.20        4.89      8.42 o 
 -29   7   7       29.86       35.90      9.97 o 
 -27   7   7       10.42       16.04      8.01 o 
 -25   7   7       12.91        9.05      7.58 o 
 -23   7   7        0.02        3.57      9.18 o 
 -21   7   7       24.39       25.05      5.97 o 
 -19   7   7        5.35        3.96      4.59 o 
 -17   7   7        4.67        4.64      5.30 o 
 -15   7   7       67.15       59.79      7.66 o 
 -13   7   7        0.05        2.74      4.30 o 
 -11   7   7       19.75       28.50      6.18 o 
  -9   7   7        7.35       -1.57      5.89 o 
  -7   7   7        4.53       15.00      4.97 o 
  -5   7   7        0.79        5.32      4.37 o 
  -3   7   7        2.36        4.14     10.73 o 
  -1   7   7        0.71        0.60      7.67 o 
   1   7   7       39.91       44.74     10.43 o 
   3   7   7        0.33       -0.30      7.20 o 
   5   7   7        0.04       -3.65      6.75 o 
   7   7   7       31.33       22.37      9.16 o 
   9   7   7       70.48       59.19     11.54 o 
  11   7   7       73.34       59.84     12.35 o 
  13   7   7        0.70       -9.50      7.67 o 
  15   7   7       56.40       30.05     10.93 o 
  17   7   7        1.73       -7.50      7.45 o 
  19   7   7       22.89        5.46      9.50 o 
 -22   8   7        6.02       -0.59      6.58 o 
 -20   8   7        3.40        6.07      5.28 o 
 -18   8   7        0.00        4.73      5.30 o 
 -16   8   7       51.06       47.67      7.94 o 
 -14   8   7        5.34        6.89     13.83 o 
 -12   8   7       95.63       99.78      9.37 o 
 -10   8   7       23.85       19.43      6.06 o 
  -8   8   7       30.21       29.24      6.75 o 
  -6   8   7       16.58       23.93     11.19 o 
  -4   8   7        0.60       -5.89      8.10 o 
  -2   8   7        4.53       -1.40      8.28 o 
   0   8   7       39.64       14.96      9.23 o 
   2   8   7       22.63        1.17      8.14 o 
   4   8   7       48.41       35.20     11.58 o 
   6   8   7       62.30       35.44     11.43 o 
   8   8   7      150.72      135.91     17.06 o 
  10   8   7       57.28       38.03     11.69 o 
  12   8   7       26.94       11.45     10.24 o 
 -44   0   8        0.36       -3.64      8.90 o 
 -42   0   8        1.68       19.48     10.35 o 
 -40   0   8        1.63       -3.47      4.90 o 
 -38   0   8        7.95       14.59      4.78 o 
 -36   0   8      222.81      183.34      9.70 o 
 -34   0   8       52.32       52.11      6.56 o 
 -32   0   8       32.26       31.74      9.37 o 
 -30   0   8      103.09       99.23      7.75 o 
 -28   0   8      896.97      835.58     18.65 o 
 -26   0   8     3271.75     3161.68     78.12 o 
 -24   0   8     7167.75     6651.25    103.88 o 
 -22   0   8      503.53      496.81     18.73 o 
 -20   0   8    15412.58    14643.64    204.16 o 
 -18   0   8     1030.06      993.34     25.79 o 
 -12   0   8      322.00      227.69     10.99 o 
 -10   0   8      400.16      462.41     15.58 o 
  -8   0   8     1273.81     1168.10     26.39 o 
  -6   0   8      908.45      978.58     23.36 o 
  -4   0   8      320.93      195.80      7.33 o 
  -2   0   8     2218.85     2088.12     27.89 o 
   0   0   8      833.43      845.66     20.37 o 
   2   0   8     1226.39     1263.07     26.08 o 
   4   0   8      290.36      333.78     11.93 o 
   6   0   8     2118.84     2105.44     36.82 o 
   8   0   8      304.00      269.60     10.68 o 
  10   0   8       62.85       72.19      6.50 o 
  12   0   8      353.94      342.70     17.23 o 
  14   0   8       16.95        4.85      4.87 o 
  16   0   8       17.24       23.42      7.00 o 
  18   0   8        0.48        3.19      5.22 o 
  20   0   8      933.05      867.17     29.86 o 
  22   0   8      603.48      522.91     23.52 o 
  24   0   8      112.30       98.41     12.77 o 
  26   0   8       12.78        8.47      6.74 o 
  28   0   8       45.87       32.69      9.41 o 
  30   0   8      180.99      249.65     18.99 o 
  32   0   8        4.69       -5.17      7.35 o 
 -43   1   8        0.59        0.78      7.68 o 
 -41   1   8       71.45       77.82      6.04 o 
 -39   1   8       70.07       63.66      4.65 o 
 -37   1   8       35.23       31.81      4.12 o 
 -35   1   8       32.05       21.10      3.60 o 
 -33   1   8       21.57       17.79      3.33 o 
 -31   1   8       70.46       69.53      4.84 o 
 -29   1   8      207.98      211.02      6.98 o 
 -27   1   8       31.60       33.63      5.77 o 
 -25   1   8      814.82      825.23     12.81 o 
 -23   1   8     4027.21     3905.87     34.32 o 
 -21   1   8       74.10       80.70      5.86 o 
 -19   1   8       22.63       21.64      3.54 o 
 -17   1   8      294.67      311.69      8.34 o 
 -15   1   8       13.54        9.48      2.11 o 
 -13   1   8       96.02       91.01      4.59 o 
 -11   1   8     1935.73     2047.21     18.47 o 
  -9   1   8     3363.61     3602.17     24.71 o 
  -7   1   8     4619.19     4975.94     32.03 o 
  -5   1   8     1088.53     1035.64     12.45 o 
  -3   1   8       61.32       72.32      3.63 o 
  -1   1   8     2909.04     2763.09     24.33 o 
   1   1   8       59.16       50.88      3.42 o 
   3   1   8      300.40      324.73      7.19 o 
   5   1   8      684.65      642.08     11.44 o 
   7   1   8      445.66      401.66      9.10 o 
   9   1   8      187.53      180.98      8.96 o 
  11   1   8       46.92       51.16      4.92 o 
  13   1   8      108.67       82.35      9.49 o 
  15   1   8       64.53       46.45      6.31 o 
  17   1   8        1.56       -2.37      3.46 o 
  19   1   8      269.70      240.43     11.33 o 
  21   1   8      407.04      369.56     14.09 o 
  23   1   8      118.73      101.91      9.10 o 
  25   1   8       12.31       19.19      7.00 o 
  27   1   8        5.99        7.03     11.28 o 
  29   1   8       21.15       15.48      8.33 o 
  31   1   8       16.74       16.14      6.41 o 
 -42   2   8        1.20        2.89      3.57 o 
 -40   2   8       10.73        4.48      3.50 o 
 -38   2   8       16.79        9.11      3.51 o 
 -36   2   8        0.70        1.24      2.51 o 
 -34   2   8        0.10        0.33      2.46 o 
 -32   2   8       20.14       13.68      2.90 o 
 -30   2   8      528.87      536.48     10.87 o 
 -28   2   8      182.64      175.14      6.65 o 
 -26   2   8      673.45      665.08     11.51 o 
 -24   2   8     6323.72     6102.67     74.12 o 
 -22   2   8      525.50      530.02     10.28 o 
 -20   2   8     1276.71     1197.06     17.48 o 
 -18   2   8     2604.38     2481.63     29.00 o 
 -16   2   8     2944.39     2837.64     43.92 o 
 -14   2   8       51.88       47.51      2.76 o 
 -12   2   8      375.67      372.98      6.54 o 
 -10   2   8       33.80       32.50      3.88 o 
  -8   2   8       98.30       94.13      3.54 o 
  -6   2   8     2556.99     2505.46     20.48 o 
  -4   2   8       60.62       58.73      3.99 o 
  -2   2   8      251.30      249.16      6.64 o 
   0   2   8     1108.63     1104.92     12.96 o 
   2   2   8       32.29       23.54      2.45 o 
   4   2   8      714.38      709.63     13.77 o 
   6   2   8       40.22       37.40      3.82 o 
   8   2   8      151.01      150.52      6.19 o 
  10   2   8      562.01      559.19     11.60 o 
  12   2   8        5.21        3.74      3.02 o 
  14   2   8        0.00       -1.45      2.71 o 
  16   2   8      294.20      229.03      8.16 o 
  18   2   8        8.01       10.47      4.52 o 
  20   2   8      286.98      259.50     12.18 o 
  22   2   8      174.30      154.37     10.20 o 
  24   2   8        0.82        2.13      4.54 o 
  26   2   8       68.27       44.59      7.27 o 
  28   2   8       44.70       62.55      8.29 o 
  30   2   8       27.27       36.27      7.26 o 
  32   2   8       17.04       25.44      7.04 o 
 -41   3   8        2.04       -4.44      3.57 o 
 -39   3   8        0.00       -6.10      3.05 o 
 -37   3   8       80.93       91.27      6.34 o 
 -35   3   8        7.40        6.70      3.62 o 
 -33   3   8       66.03       58.11      5.91 o 
 -31   3   8       61.77       67.97      5.15 o 
 -29   3   8      205.20      219.54      6.71 o 
 -27   3   8      779.53      744.01     11.34 o 
 -25   3   8        0.09        3.17      2.45 o 
 -23   3   8     1821.30     1768.51     18.06 o 
 -21   3   8      948.62      909.37     13.28 o 
 -19   3   8      237.66      236.66      6.88 o 
 -17   3   8      215.67      232.60      7.21 o 
 -15   3   8      205.18      231.48      6.43 o 
 -13   3   8     1122.69     1140.26     12.49 o 
 -11   3   8       70.31       70.99      3.46 o 
  -9   3   8      127.42      115.69      5.19 o 
  -7   3   8       12.01       14.17      2.01 o 
  -5   3   8     1935.80     2101.42     20.07 o 
  -3   3   8     2628.29     2585.78     23.69 o 
  -1   3   8      832.92      773.28     10.71 o 
   1   3   8      127.68      115.04      4.35 o 
   3   3   8      635.77      640.07      9.56 o 
   5   3   8      106.60      106.75      4.37 o 
   7   3   8        6.02        2.67      2.61 o 
   9   3   8        0.24       -1.06      2.74 o 
  11   3   8       10.27        2.19      3.01 o 
  13   3   8      478.18      461.57     11.35 o 
  15   3   8      423.03      359.86     10.28 o 
  17   3   8      286.66      256.92     11.07 o 
  19   3   8        0.05       -1.07      4.80 o 
  21   3   8       45.99       30.80      5.97 o 
  23   3   8       35.00       53.15      7.32 o 
  25   3   8      202.10      229.63     12.42 o 
  27   3   8        3.23        5.06      5.13 o 
  29   3   8       31.75       24.50      7.23 o 
 -40   4   8        0.58       -6.05      3.36 o 
 -38   4   8        1.37       -4.74      3.32 o 
 -36   4   8       31.59       46.11      5.20 o 
 -34   4   8       44.35       43.89      5.44 o 
 -32   4   8      103.67      129.89      5.98 o 
 -30   4   8      329.82      377.19      8.67 o 
 -28   4   8      137.71      143.65      6.05 o 
 -26   4   8      736.75      752.41     11.47 o 
 -24   4   8        0.57       -1.68      2.32 o 
 -22   4   8      145.01      142.84      5.22 o 
 -20   4   8      727.62      765.18     10.91 o 
 -18   4   8      880.51      863.37     11.44 o 
 -16   4   8       12.75        8.74      2.46 o 
 -14   4   8     1553.49     1561.12     15.76 o 
 -12   4   8      324.19      318.41      5.95 o 
 -10   4   8        0.08        0.83      1.53 o 
  -8   4   8      230.45      240.65      4.62 o 
  -6   4   8      407.83      409.96      6.20 o 
  -4   4   8      630.10      649.90      9.32 o 
  -2   4   8      119.08      148.78      4.45 o 
   0   4   8      210.66      201.42      5.27 o 
   2   4   8      353.56      386.22      6.60 o 
   4   4   8      327.49      339.31      9.28 o 
   6   4   8        0.00        0.35      2.76 o 
   8   4   8       68.52       62.90      5.14 o 
  10   4   8       86.86       97.78      6.26 o 
  12   4   8      172.47      149.68      8.22 o 
  14   4   8      245.36      241.07      9.08 o 
  16   4   8      206.87      212.98      8.64 o 
  18   4   8        2.72        0.07      3.45 o 
  20   4   8       15.10       12.58      4.17 o 
  22   4   8        2.70        1.49      4.31 o 
  24   4   8       51.28       47.99      7.67 o 
  26   4   8       57.64       55.14      7.93 o 
  28   4   8       13.17       18.01      6.15 o 
 -37   5   8       38.57       42.47      7.28 o 
 -35   5   8       98.36      102.95      9.82 o 
 -33   5   8       12.19       22.02      6.71 o 
 -31   5   8      322.67      326.25     13.29 o 
 -29   5   8      125.96      135.79      7.06 o 
 -27   5   8       81.45       73.45      5.47 o 
 -25   5   8      117.79      131.54      6.62 o 
 -23   5   8       11.68        5.95      3.09 o 
 -21   5   8      193.22      192.34      6.92 o 
 -19   5   8        2.18        1.09      2.74 o 
 -17   5   8      201.86      214.23      7.76 o 
 -15   5   8       30.55       34.12      3.73 o 
 -13   5   8       14.21       15.38      3.04 o 
 -11   5   8        3.53        4.09      2.23 o 
  -9   5   8        1.25        0.55      1.93 o 
  -7   5   8       94.79      106.70      4.36 o 
  -5   5   8       68.47       59.52      3.49 o 
  -3   5   8        0.11       -1.30      1.75 o 
  -1   5   8       68.72       61.97      4.01 o 
   1   5   8      166.68      171.91      6.53 o 
   3   5   8        0.96       -1.96      3.66 o 
   5   5   8       43.70       35.60      5.58 o 
   7   5   8       46.48       43.50      5.91 o 
   9   5   8       74.35       67.75      7.08 o 
  11   5   8        1.05       -1.64      3.92 o 
  13   5   8      186.17      160.68     10.65 o 
  15   5   8        3.05        2.28      4.56 o 
  17   5   8        8.13       11.77      5.08 o 
  19   5   8        0.09        1.64      9.21 o 
  21   5   8       42.89       45.30     14.90 o 
  23   5   8        1.80        6.39      5.28 o 
  25   5   8       57.75       69.78     12.83 o 
 -34   6   8       28.13       25.58      6.62 o 
 -32   6   8       29.91       48.93      7.97 o 
 -30   6   8      289.45      296.42     16.43 o 
 -28   6   8      144.02      159.78     11.80 o 
 -26   6   8        0.06       -6.19      3.54 o 
 -24   6   8        2.11        2.24      3.73 o 
 -22   6   8        0.54        1.06      3.38 o 
 -20   6   8        6.32       10.64      4.06 o 
 -18   6   8      245.58      257.21      9.62 o 
 -16   6   8       82.50       67.34      5.97 o 
 -14   6   8      245.77      239.00      9.18 o 
 -12   6   8      281.60      303.48     12.10 o 
 -10   6   8      113.62      118.34      7.08 o 
  -8   6   8        0.14       -0.42      2.97 o 
  -6   6   8       16.67       17.08      3.68 o 
  -4   6   8      120.88      130.48     10.29 o 
  -2   6   8       96.48      107.07     10.82 o 
   0   6   8      755.36      724.28     27.07 o 
   2   6   8        6.66        8.72      7.36 o 
   4   6   8      144.56      123.24     14.36 o 
   6   6   8       67.39       74.65     12.35 o 
   8   6   8        2.28       10.75      8.24 o 
  10   6   8       37.17       24.75      8.78 o 
  12   6   8        5.72       -1.88      7.46 o 
  14   6   8       59.90       45.37     10.74 o 
  16   6   8       82.64       86.07     13.61 o 
  18   6   8        2.08        4.60      8.17 o 
  20   6   8        1.61       -2.12      7.81 o 
  22   6   8       20.67       11.14      9.06 o 
 -29   7   8       71.68       71.75     12.24 o 
 -27   7   8        3.05        4.69      7.00 o 
 -25   7   8        0.78        7.07      7.51 o 
 -23   7   8        0.01        5.19      5.60 o 
 -21   7   8       11.32       22.22      6.57 o 
 -19   7   8       28.21       15.08      6.65 o 
 -17   7   8       91.83       74.92      8.28 o 
 -15   7   8      113.39      115.36      9.75 o 
 -13   7   8       64.54       63.98     16.36 o 
 -11   7   8        1.95       -0.17     10.36 o 
  -9   7   8        0.48       -8.97      8.68 o 
  -7   7   8        1.20        3.98      4.40 o 
  -5   7   8       12.32       17.87      5.32 o 
  -3   7   8      300.55      304.74     19.57 o 
  -1   7   8        1.38       -2.15      7.28 o 
   1   7   8      167.56      145.52     15.71 o 
   3   7   8      101.27       80.74     12.82 o 
   5   7   8       50.31       48.16     11.08 o 
   7   7   8       26.84       30.76     10.14 o 
   9   7   8       92.52       77.98     13.10 o 
  11   7   8       21.77       15.13      9.49 o 
  13   7   8        1.95       -2.81      8.22 o 
  15   7   8       11.03        9.95      9.84 o 
  17   7   8        1.35       -4.40      8.21 o 
 -20   8   8        2.44       -2.55      6.38 o 
 -18   8   8       24.06       33.04      6.96 o 
 -16   8   8       71.46       73.37      8.79 o 
 -14   8   8        3.40        9.86     13.48 o 
 -12   8   8      298.42      295.40     13.73 o 
 -10   8   8       14.26       15.18      6.26 o 
  -8   8   8       17.48       11.87      5.73 o 
  -6   8   8        1.19       -5.18      8.91 o 
  -4   8   8      104.53       76.91     13.63 o 
  -2   8   8       21.99       33.82     11.77 o 
   0   8   8       17.21       29.23     11.33 o 
   2   8   8       30.02       31.51     10.63 o 
   4   8   8       92.64       99.63     15.55 o 
   6   8   8       25.47       21.31     10.46 o 
   8   8   8        5.38       -7.74      7.58 o 
  10   8   8        0.96        5.69      9.20 o 
 -43   1   9       39.97       44.70      5.26 o 
 -41   1   9       31.40       45.60      7.28 o 
 -39   1   9      144.75      156.41      7.27 o 
 -37   1   9       16.17       20.03      3.86 o 
 -35   1   9        0.60        0.66      2.80 o 
 -33   1   9       50.10       37.75      4.29 o 
 -31   1   9       16.68       15.73      3.24 o 
 -29   1   9      643.45      608.94     11.57 o 
 -27   1   9      491.03      467.95      9.99 o 
 -25   1   9     2851.27     2697.71     27.10 o 
 -23   1   9       48.89       56.93      5.29 o 
 -21   1   9     5874.57     5640.45     50.19 o 
 -19   1   9      161.28      142.00      6.91 o 
 -17   1   9     3243.22     3226.57     46.08 o 
 -15   1   9     1221.71     1191.93     13.17 o 
 -13   1   9      970.42     1022.29     11.82 o 
 -11   1   9      876.36      836.90     11.67 o 
  -9   1   9       22.11       29.43      2.31 o 
  -7   1   9      306.56      332.83      5.79 o 
  -5   1   9      229.16      275.12      6.43 o 
  -3   1   9     2448.08     2313.68     22.08 o 
  -1   1   9     2614.87     2471.32     23.16 o 
   1   1   9        0.23        1.98      1.98 o 
   3   1   9     2271.21     2110.09     30.22 o 
   5   1   9      927.46      907.97     13.39 o 
   7   1   9        2.79       -2.13      2.05 o 
   9   1   9     1901.76     1926.64     24.14 o 
  11   1   9       39.38       43.31      4.55 o 
  13   1   9      103.77       89.89      8.02 o 
  15   1   9      572.89      457.80     14.96 o 
  17   1   9      225.33      200.18     10.56 o 
  19   1   9      758.06      717.91     55.44 o 
  21   1   9      295.71      303.89     13.40 o 
  23   1   9      104.19       75.49      8.64 o 
  25   1   9       30.64       41.05      7.16 o 
  27   1   9       10.23        6.20      5.64 o 
  29   1   9        0.27       -4.05      4.84 o 
 -42   2   9        0.71       -2.36      3.40 o 
 -40   2   9       36.37       28.90      4.56 o 
 -38   2   9        0.00        1.08      2.85 o 
 -36   2   9       18.18       27.43      3.66 o 
 -34   2   9       99.92       88.98      5.20 o 
 -32   2   9      120.73      118.75      6.44 o 
 -30   2   9      238.63      244.15      7.82 o 
 -28   2   9      585.44      595.39     11.65 o 
 -26   2   9      178.28      189.22      6.91 o 
 -24   2   9        7.20        0.62      2.93 o 
 -22   2   9     2662.88     2529.64     25.64 o 
 -20   2   9      901.13      838.63     12.80 o 
 -18   2   9     1255.05     1237.58     21.21 o 
 -16   2   9        3.22        7.54      2.21 o 
 -14   2   9        0.27        3.61      1.93 o 
 -12   2   9      204.94      163.21      4.83 o 
 -10   2   9      106.25       96.05      4.06 o 
  -8   2   9      129.79      128.04      3.87 o 
  -6   2   9      366.38      321.79      6.29 o 
  -4   2   9     1215.88     1199.04     14.37 o 
  -2   2   9        1.54        0.43      1.78 o 
   0   2   9       73.28       69.65      4.48 o 
   2   2   9      952.57      939.86     12.32 o 
   4   2   9      366.26      373.08      7.50 o 
   6   2   9      384.38      353.67      9.46 o 
   8   2   9      408.24      423.05     12.05 o 
  10   2   9       92.37       83.99      5.91 o 
  12   2   9       54.12       41.87      5.54 o 
  14   2   9        0.05       -2.44      2.96 o 
  16   2   9       32.66       26.19      7.88 o 
  18   2   9        4.48        3.02      4.30 o 
  20   2   9       12.01       10.97      5.03 o 
  22   2   9       49.41       40.26      6.89 o 
  24   2   9        3.84        5.30      4.87 o 
  26   2   9        7.77        7.70      5.38 o 
  28   2   9        3.50       -4.65      4.54 o 
  30   2   9       20.10       35.15     16.40 o 
 -41   3   9        0.00        1.77      3.76 o 
 -39   3   9       31.69       34.87      4.79 o 
 -37   3   9       69.82       68.04      5.75 o 
 -35   3   9      141.36      146.52      8.42 o 
 -33   3   9      155.47      147.74      6.28 o 
 -31   3   9       17.93       26.27      9.01 o 
 -29   3   9      757.81      749.45     11.85 o 
 -27   3   9      697.04      695.04     11.73 o 
 -25   3   9       58.76       71.73      5.07 o 
 -23   3   9        2.71       -1.74      3.89 o 
 -21   3   9        0.23        0.45      2.80 o 
 -19   3   9      601.66      569.44     10.59 o 
 -17   3   9     2793.63     2692.41     28.98 o 
 -15   3   9      389.92      413.56      8.70 o 
 -13   3   9      213.70      237.44      7.72 o 
 -11   3   9     1177.56     1098.67     12.32 o 
  -9   3   9       31.58       28.91      2.69 o 
  -7   3   9     1117.25     1105.02     12.27 o 
  -5   3   9      386.20      394.14      7.07 o 
  -3   3   9      401.37      419.47      8.16 o 
  -1   3   9      296.93      293.57      6.91 o 
   1   3   9     1320.96     1247.07     14.91 o 
   3   3   9      684.02      620.12     10.00 o 
   5   3   9      258.50      193.29      7.59 o 
   7   3   9       26.73       13.38      3.74 o 
   9   3   9      256.64      261.85      9.45 o 
  11   3   9       76.37      110.53      9.70 o 
  13   3   9       49.95       74.48      6.12 o 
  15   3   9      195.94      163.84      8.19 o 
  17   3   9       16.12       15.06      4.55 o 
  19   3   9       15.85       12.18      4.96 o 
  21   3   9      100.85       86.97      9.00 o 
  23   3   9        1.22       -0.78      4.68 o 
  25   3   9       25.51       10.20      5.26 o 
  27   3   9       37.12       33.33      7.11 o 
 -38   4   9        1.71        2.50      3.68 o 
 -36   4   9        0.72       -4.89      3.79 o 
 -34   4   9        2.59        7.86      3.77 o 
 -32   4   9       41.08       41.41      4.23 o 
 -30   4   9      685.83      720.66     12.00 o 
 -28   4   9       40.98       36.58      4.12 o 
 -26   4   9      431.22      417.43      8.83 o 
 -24   4   9       95.86       85.06      5.05 o 
 -22   4   9      219.22      223.83      6.49 o 
 -20   4   9       37.18       29.95      3.50 o 
 -18   4   9     2338.95     2219.34     20.96 o 
 -16   4   9      157.47      172.22      5.71 o 
 -14   4   9      775.05      752.18      9.61 o 
 -12   4   9       66.48       60.48      3.37 o 
 -10   4   9      113.83      116.57      3.72 o 
  -8   4   9       87.20       93.01      3.55 o 
  -6   4   9      283.02      279.74      5.19 o 
  -4   4   9      183.25      176.79      4.57 o 
  -2   4   9     1005.73     1025.07     14.29 o 
   0   4   9      238.90      273.23      6.05 o 
   2   4   9      479.17      455.46     10.86 o 
   4   4   9       55.36       41.11      5.24 o 
   6   4   9        7.32        2.73      3.16 o 
   8   4   9       16.16       23.08      4.09 o 
  10   4   9      614.88      584.09     13.17 o 
  12   4   9        0.18       -5.29      3.08 o 
  14   4   9        0.05       -1.95      4.06 o 
  16   4   9        1.19       -6.05      3.22 o 
  18   4   9        0.00       -1.50      3.57 o 
  20   4   9        0.53       -1.76      5.50 o 
  22   4   9        0.10        3.27      4.90 o 
  24   4   9        0.37        3.53      4.85 o 
  26   4   9       53.03       75.50      9.26 o 
 -35   5   9       53.75       58.88      7.97 o 
 -33   5   9      197.35      197.37      9.59 o 
 -31   5   9      253.23      269.61     10.43 o 
 -29   5   9       84.37       90.22      6.12 o 
 -27   5   9        0.11       -0.98      2.99 o 
 -25   5   9       11.06        7.72      3.80 o 
 -23   5   9        3.91        6.10      3.14 o 
 -21   5   9      132.74      136.56      9.09 o 
 -19   5   9       27.04       30.73      3.94 o 
 -17   5   9       40.94       43.79      4.28 o 
 -15   5   9      565.24      555.00     16.07 o 
 -13   5   9      406.15      400.48      9.11 o 
 -11   5   9      327.20      325.59      7.13 o 
  -9   5   9      143.83      158.67      5.27 o 
  -7   5   9      324.33      317.47      6.84 o 
  -5   5   9      107.69      110.25      4.75 o 
  -3   5   9      665.81      682.60     10.02 o 
  -1   5   9     1637.96     1662.18     18.56 o 
   1   5   9       50.97       45.33      6.52 o 
   3   5   9        4.93        6.62      4.66 o 
   5   5   9        9.07       16.14      4.94 o 
   7   5   9        3.30       -2.04      4.02 o 
   9   5   9      448.29      446.10     14.76 o 
  11   5   9      157.66      172.39     13.95 o 
  13   5   9      163.93      150.43     10.57 o 
  15   5   9       73.20       68.20      8.03 o 
  17   5   9        1.44        2.70      4.99 o 
  19   5   9        8.34       12.07      5.68 o 
  21   5   9        2.76        2.91      5.38 o 
  23   5   9       23.22       27.64      9.69 o 
 -32   6   9       12.21       20.19      6.39 o 
 -30   6   9       22.89       25.47     15.52 o 
 -28   6   9       27.41       32.21      5.49 o 
 -26   6   9       20.16       27.91      5.09 o 
 -24   6   9       25.99       22.79      4.92 o 
 -22   6   9       80.67       81.84     12.13 o 
 -20   6   9       12.82       12.87      4.23 o 
 -18   6   9      193.52      211.26      9.18 o 
 -16   6   9      322.72      321.28     11.38 o 
 -14   6   9      585.57      610.38     14.21 o 
 -12   6   9      162.07      187.75      8.61 o 
 -10   6   9      616.64      626.72     13.74 o 
  -8   6   9       34.49       37.29      5.02 o 
  -6   6   9       37.11       49.27      5.15 o 
  -4   6   9      524.39      538.48     20.67 o 
  -2   6   9       86.28       98.97     13.87 o 
   0   6   9      126.03      137.02     15.30 o 
   2   6   9        9.40       14.71      9.07 o 
   4   6   9       47.61       42.72     10.09 o 
   6   6   9      134.53      113.93     13.99 o 
   8   6   9       26.24       15.68      8.54 o 
  10   6   9       30.78       20.52      9.32 o 
  12   6   9       74.29       84.73     13.12 o 
  14   6   9       31.98       37.15     10.62 o 
  16   6   9        7.34        4.17      9.01 o 
  18   6   9        0.46       -1.30      8.45 o 
  20   6   9        4.60       -5.98      8.17 o 
 -27   7   9        9.30        9.08      7.42 o 
 -25   7   9        2.74       -2.02      8.71 o 
 -23   7   9        0.03       -1.21      4.86 o 
 -21   7   9        6.09        5.61      8.12 o 
 -19   7   9       37.41       44.96     12.42 o 
 -17   7   9        9.67       18.08      5.78 o 
 -15   7   9      137.27      153.51     11.24 o 
 -13   7   9        4.01       16.68      6.71 o 
 -11   7   9       32.25       30.20     18.33 o 
  -9   7   9      186.81      193.92     10.67 o 
  -7   7   9       65.73       74.01     16.46 o 
  -5   7   9      211.78      214.58     19.95 o 
  -3   7   9       57.97       57.14     12.04 o 
  -1   7   9        3.57       15.16      8.59 o 
   1   7   9       25.23       19.10      9.20 o 
   3   7   9        4.49        7.19      7.95 o 
   5   7   9        2.11       -0.50      8.41 o 
   7   7   9        1.66        3.51      8.55 o 
   9   7   9       33.47       20.81     10.00 o 
  11   7   9       14.31       25.51     10.09 o 
  13   7   9        5.16        2.96      9.40 o 
 -18   8   9        3.97       10.34      5.94 o 
 -16   8   9       17.50       19.40     11.32 o 
 -14   8   9        2.74       11.58      9.52 o 
 -12   8   9      124.42      116.90     10.42 o 
 -10   8   9        3.87        0.01      5.48 o 
  -8   8   9      470.67      437.89     25.14 o 
  -6   8   9       35.57       30.86     11.66 o 
  -4   8   9      184.96      166.82     18.46 o 
  -2   8   9        9.18        5.89      9.33 o 
   0   8   9       43.96       49.07     12.30 o 
   2   8   9        0.00        7.25      8.92 o 
   4   8   9       27.64       11.72     10.25 o 
   6   8   9        5.78       -4.46      8.87 o 
 -42   0  10       48.68       56.18      7.76 o 
 -40   0  10       33.73       50.50      7.48 o 
 -38   0  10       98.53      111.52     16.55 o 
 -36   0  10       14.98       20.88      5.56 o 
 -34   0  10      340.94      371.44     13.82 o 
 -32   0  10       21.35       15.45     10.75 o 
 -30   0  10      489.28      451.78     14.45 o 
 -28   0  10      135.94      143.30     18.81 o 
 -26   0  10     1791.00     1740.05     29.52 o 
 -24   0  10     6796.61     6585.29     75.59 o 
 -22   0  10       10.83       16.22      4.94 o 
 -20   0  10       64.14       58.07      6.24 o 
 -14   0  10      560.43      599.47     20.42 o 
 -12   0  10      272.47      344.82     14.91 o 
 -10   0  10     1425.17     1425.85     32.68 o 
  -8   0  10      285.20      348.26     14.60 o 
  -6   0  10        0.29        1.20      3.33 o 
  -4   0  10      338.87      335.68     13.85 o 
  -2   0  10     1060.89     1035.64     25.63 o 
   0   0  10     3384.96     3005.76     52.43 o 
   2   0  10      538.46      507.08     16.98 o 
   4   0  10    18278.05    17854.56    174.85 o 
   6   0  10     1703.04     1598.21     25.48 o 
   8   0  10     1339.97     1268.32     34.44 o 
  10   0  10      271.47      229.56     15.29 o 
  12   0  10     1262.13     1132.92     34.25 o 
  14   0  10      549.61      516.80     23.14 o 
  16   0  10      355.12      298.47     18.13 o 
  18   0  10      196.13      177.53     14.96 o 
  20   0  10        0.01        1.73      5.80 o 
  22   0  10      207.88      197.47     16.40 o 
  24   0  10       33.91       21.73      8.73 o 
  26   0  10       21.19       18.71      9.37 o 
  28   0  10        9.40        4.69      7.38 o 
 -43   1  10        1.24        2.15      3.89 o 
 -41   1  10        0.08       -4.31      3.25 o 
 -39   1  10       80.20       99.60      8.90 o 
 -37   1  10        0.37        4.24      4.13 o 
 -35   1  10        1.18       -1.62      2.87 o 
 -33   1  10       50.99       39.76      4.48 o 
 -31   1  10       13.24       15.49      3.46 o 
 -29   1  10       51.27       48.79      4.95 o 
 -27   1  10        0.92        0.68      2.94 o 
 -25   1  10      137.67      146.60      6.45 o 
 -23   1  10     2321.78     2232.63     24.07 o 
 -21   1  10      791.36      760.94     12.58 o 
 -19   1  10        2.91       -4.43      2.22 o 
 -17   1  10        0.05        3.33      2.12 o 
 -15   1  10       26.92       19.61      2.96 o 
 -13   1  10       18.80       21.76      2.54 o 
 -11   1  10        0.19       -2.75      1.37 o 
  -9   1  10      123.34      170.45      7.07 o 
  -7   1  10        7.08       15.69      2.78 o 
  -5   1  10        0.31       -0.53      1.96 o 
  -3   1  10     1731.43     1773.95     21.66 o 
  -1   1  10       90.52      106.46      5.97 o 
   1   1  10      324.94      295.15      7.44 o 
   3   1  10       26.21       28.34      3.97 o 
   5   1  10     3473.20     3399.73     30.45 o 
   7   1  10     1840.41     1728.05     23.14 o 
   9   1  10      787.14      758.05     14.40 o 
  11   1  10        0.03       -3.16      2.70 o 
  13   1  10       76.96       63.25      7.19 o 
  15   1  10       38.04       28.53      5.56 o 
  17   1  10       69.06       51.15      6.98 o 
  19   1  10        0.09       -6.65      3.55 o 
  21   1  10        8.14        2.62      4.37 o 
  23   1  10        7.18       15.84      5.39 o 
  25   1  10       50.16       53.36      8.06 o 
  27   1  10        4.33        7.28      5.57 o 
 -42   2  10       15.48       16.89      6.02 o 
 -40   2  10        5.84        4.64      3.86 o 
 -38   2  10       50.87       54.93      5.00 o 
 -36   2  10        0.17       -1.75      2.74 o 
 -34   2  10        9.72       12.48      3.59 o 
 -32   2  10      250.83      272.47      8.60 o 
 -30   2  10      205.91      210.14      7.48 o 
 -28   2  10      874.89      810.56     14.88 o 
 -26   2  10      664.63      680.02     12.30 o 
 -24   2  10       14.26       13.54      3.31 o 
 -22   2  10     2169.57     2146.15     23.47 o 
 -20   2  10      946.25      926.92     19.45 o 
 -18   2  10      436.03      422.52      9.19 o 
 -16   2  10       28.79       21.88      2.55 o 
 -14   2  10      468.92      513.04      8.51 o 
 -12   2  10       28.86       30.49      2.84 o 
 -10   2  10       75.25       85.64      3.76 o 
  -8   2  10      299.01      308.84      5.93 o 
  -6   2  10        2.68        3.88      1.87 o 
  -4   2  10      561.43      522.99     13.36 o 
  -2   2  10        3.92        6.14      2.26 o 
   0   2  10      593.37      615.57     10.33 o 
   2   2  10     7677.81     7489.58     57.28 o 
   4   2  10      368.18      337.58     10.14 o 
   6   2  10      101.62      119.04      7.11 o 
   8   2  10     4462.82     4468.28     45.66 o 
  10   2  10        1.00        4.29      3.51 o 
  12   2  10      853.05      721.67     14.66 o 
  14   2  10      253.05      263.81     12.31 o 
  16   2  10      115.00      102.22      9.08 o 
  18   2  10      370.45      362.98     14.57 o 
  20   2  10        0.29        1.01      4.25 o 
  22   2  10        7.28        0.61      4.39 o 
  24   2  10       16.20       12.23      7.13 o 
  26   2  10        0.60        5.24      8.16 o 
 -39   3  10       60.21       71.48      6.19 o 
 -37   3  10        7.51       10.06      3.31 o 
 -35   3  10        2.91        2.61      3.54 o 
 -33   3  10      101.41       93.94      5.52 o 
 -31   3  10        6.62        5.94      3.01 o 
 -29   3  10      111.35      107.00      6.34 o 
 -27   3  10      230.86      218.33      7.80 o 
 -25   3  10      211.45      214.66      7.33 o 
 -23   3  10      860.45      820.38     15.35 o 
 -21   3  10       17.46       27.21      3.76 o 
 -19   3  10     1517.51     1511.03     18.57 o 
 -17   3  10      120.92      119.97      5.73 o 
 -15   3  10       54.57       42.19      3.15 o 
 -13   3  10       22.99       21.52      2.48 o 
 -11   3  10      105.35      121.53      4.95 o 
  -9   3  10      247.84      238.89      5.40 o 
  -7   3  10      363.48      372.12      6.66 o 
  -5   3  10      752.76      809.36     10.77 o 
  -3   3  10     1901.67     1932.65     20.60 o 
  -1   3  10       33.01       29.15      3.35 o 
   1   3  10     3334.25     3421.73     33.00 o 
   3   3  10     2285.63     2273.41     32.34 o 
   5   3  10     1405.68     1438.78     21.26 o 
   7   3  10       15.11       26.32      4.38 o 
   9   3  10      270.43      267.41      9.40 o 
  11   3  10      885.79      818.28     16.11 o 
  13   3  10       53.00       40.79      5.21 o 
  15   3  10        3.65       -0.95      4.58 o 
  17   3  10        2.66       -0.60      3.85 o 
  19   3  10       39.49       34.68      6.46 o 
  21   3  10      121.29      123.71     10.63 o 
  23   3  10        2.72        5.63      5.07 o 
  25   3  10       78.70       69.24      9.15 o 
 -38   4  10        4.01        2.47      4.62 o 
 -36   4  10       22.69       13.87      4.69 o 
 -34   4  10       25.17       20.53      3.77 o 
 -32   4  10        9.79        3.74      3.15 o 
 -30   4  10       89.81       94.38      5.54 o 
 -28   4  10      117.91      128.22      6.37 o 
 -26   4  10        2.43       -1.08      2.50 o 
 -24   4  10       93.93      106.32      5.44 o 
 -22   4  10       54.27       45.62      3.92 o 
 -20   4  10      108.14      101.33      5.18 o 
 -18   4  10     2181.06     2172.82     21.15 o 
 -16   4  10       53.51       47.98      3.85 o 
 -14   4  10       62.62       60.38      3.66 o 
 -12   4  10      184.37      151.55      4.47 o 
 -10   4  10       96.11       92.23      3.80 o 
  -8   4  10        1.49        2.01      1.73 o 
  -6   4  10      336.06      351.24      6.07 o 
  -4   4  10      180.89      199.56      5.13 o 
  -2   4  10     1634.31     1658.77     16.65 o 
   0   4  10       16.48       15.79      4.08 o 
   2   4  10      313.14      288.13      9.44 o 
   4   4  10      122.77      134.16      7.49 o 
   6   4  10      839.15      918.02     19.67 o 
   8   4  10      381.19      368.08     10.98 o 
  10   4  10      206.72      256.51      9.87 o 
  12   4  10      672.15      694.09     15.38 o 
  14   4  10      122.30      126.09      8.07 o 
  16   4  10       38.42       28.89      4.85 o 
  18   4  10       97.55       98.07      9.30 o 
  20   4  10       54.16       79.81      9.90 o 
  22   4  10        1.80        8.55      5.48 o 
  24   4  10        1.90       10.45      6.83 o 
 -35   5  10        0.23       -5.11      4.35 o 
 -33   5  10        2.18        1.49      4.14 o 
 -31   5  10       22.60       18.15      4.19 o 
 -29   5  10      124.70      123.55      7.10 o 
 -27   5  10        7.23        5.35      3.36 o 
 -25   5  10       57.00       57.70      5.15 o 
 -23   5  10       31.73       35.11      4.35 o 
 -21   5  10       84.35       67.43      5.31 o 
 -19   5  10      168.80      170.61      8.22 o 
 -17   5  10      260.92      269.17      9.86 o 
 -15   5  10      490.22      490.35     10.52 o 
 -13   5  10      139.46      124.18      5.53 o 
 -11   5  10       65.80       76.59      4.92 o 
  -9   5  10     1000.40      993.43     16.30 o 
  -7   5  10      225.08      232.66      6.42 o 
  -5   5  10      617.22      607.56      9.85 o 
  -3   5  10      493.74      498.00      8.84 o 
  -1   5  10     1017.99     1042.97     22.44 o 
   1   5  10       46.48       47.55      6.74 o 
   3   5  10       38.28       44.63      6.61 o 
   5   5  10      517.05      506.15     16.11 o 
   7   5  10       67.58       56.97      7.57 o 
   9   5  10      306.24      360.62     16.90 o 
  11   5  10       25.04       19.33      5.93 o 
  13   5  10       63.00       60.25      8.19 o 
  15   5  10      125.57      125.45     21.49 o 
  17   5  10        0.75       -9.42      4.71 o 
  19   5  10        0.04        2.61      5.63 o 
  21   5  10        6.24       12.37      8.62 o 
 -30   6  10       10.78       17.73      5.05 o 
 -28   6  10       27.02       18.30      4.84 o 
 -26   6  10        0.62        4.41      4.16 o 
 -24   6  10        4.13       -2.14      3.56 o 
 -22   6  10       17.64        9.00      4.32 o 
 -20   6  10        0.69       -0.26      3.54 o 
 -18   6  10       72.00       87.20      6.98 o 
 -16   6  10      862.18      849.46     23.15 o 
 -14   6  10      228.43      278.66     12.54 o 
 -12   6  10      470.01      467.44     12.24 o 
 -10   6  10       47.17       60.74      5.83 o 
  -8   6  10       93.90      108.37      7.02 o 
  -6   6  10       83.59       78.99      6.12 o 
  -4   6  10      225.25      239.58     17.46 o 
  -2   6  10       16.65       23.91      9.00 o 
   0   6  10        5.17        2.69      7.37 o 
   2   6  10       27.23       22.22      8.80 o 
   4   6  10        0.33       -1.52      6.99 o 
   6   6  10      161.11      146.42     15.87 o 
   8   6  10      104.15       97.15     14.05 o 
  10   6  10        8.11        2.27      8.01 o 
  12   6  10        1.12       -7.66      7.06 o 
  14   6  10      179.58      223.56     18.18 o 
  16   6  10        0.00        0.02      8.75 o 
 -25   7  10        5.22       -1.79      6.31 o 
 -23   7  10        1.30       -3.25      5.25 o 
 -21   7  10        0.85       -0.91      3.86 o 
 -19   7  10        4.79        7.98      6.29 o 
 -17   7  10      184.40      206.26      9.95 o 
 -15   7  10       37.96       44.06      5.90 o 
 -13   7  10      481.42      500.05     27.58 o 
 -11   7  10       82.65       91.32     10.99 o 
  -9   7  10      627.60      640.75     27.51 o 
  -7   7  10        5.67       17.61     10.01 o 
  -5   7  10      522.03      477.38     25.11 o 
  -3   7  10       51.23       41.71     11.35 o 
  -1   7  10       50.56       51.45     11.65 o 
   1   7  10       14.59        7.20      8.96 o 
   3   7  10        0.36        1.16      8.22 o 
   5   7  10       44.45       32.00     10.79 o 
   7   7  10       36.88       22.61     10.39 o 
   9   7  10       15.77       21.15      9.81 o 
  11   7  10      166.28      152.82     17.66 o 
 -14   8  10        0.05       17.56      6.68 o 
 -12   8  10      451.89      467.80     17.30 o 
 -10   8  10        9.61        6.84     10.47 o 
  -8   8  10        1.57      -11.42      9.08 o 
  -6   8  10       19.88       18.27     10.72 o 
  -4   8  10       17.11       24.00     10.71 o 
  -2   8  10        5.39      -10.71      8.79 o 
   0   8  10       15.24       10.03      9.69 o 
 -41   1  11       14.39        9.42      3.84 o 
 -39   1  11      161.53      183.67      8.23 o 
 -37   1  11       56.65       63.38      5.57 o 
 -35   1  11      110.97      133.33      7.14 o 
 -33   1  11      251.90      255.22      8.60 o 
 -31   1  11       52.24       42.87      4.64 o 
 -29   1  11      160.99      148.34      6.72 o 
 -27   1  11       33.70       25.70      3.87 o 
 -25   1  11      353.60      355.88      9.16 o 
 -23   1  11     1335.57     1266.70     27.40 o 
 -21   1  11       52.18       53.62      4.54 o 
 -19   1  11     2183.85     2007.54     20.06 o 
 -17   1  11      882.09      801.21     10.47 o 
 -15   1  11       46.29       22.53      2.62 o 
 -13   1  11      112.92       73.16      3.77 o 
 -11   1  11       43.69       52.13      3.30 o 
  -9   1  11      368.21      299.70      7.45 o 
  -7   1  11       77.66      104.91      4.71 o 
  -5   1  11       71.16       56.86      4.09 o 
  -3   1  11     1772.50     1769.78     19.81 o 
  -1   1  11     6936.68     6730.79     53.11 o 
   1   1  11      569.70      542.36     10.28 o 
   3   1  11     5501.29     5393.12     44.38 o 
   5   1  11      572.23      580.59     12.94 o 
   7   1  11     1622.67     1580.19     36.19 o 
   9   1  11       98.30       89.83      8.03 o 
  11   1  11      294.59      304.02     12.75 o 
  13   1  11       82.75       82.78      8.52 o 
  15   1  11       41.02       41.79      6.55 o 
  17   1  11       76.76       70.08      8.11 o 
  19   1  11       22.35       12.39      5.42 o 
  21   1  11        1.05       -4.71      4.30 o 
  23   1  11        0.02       -3.79      4.32 o 
  25   1  11       12.13       11.03      6.22 o 
 -40   2  11       30.89       33.29      4.34 o 
 -38   2  11      107.84      119.14      7.19 o 
 -36   2  11      160.55      198.55      8.17 o 
 -34   2  11       12.62       14.82      3.86 o 
 -32   2  11        9.68        9.84      3.93 o 
 -30   2  11        1.86        6.07      3.23 o 
 -28   2  11       69.03       62.53      5.26 o 
 -26   2  11        0.78        3.47      2.90 o 
 -24   2  11       42.44       47.85      5.21 o 
 -22   2  11      267.03      270.07      8.00 o 
 -20   2  11      258.96      268.03      7.94 o 
 -18   2  11       35.75       30.32      3.27 o 
 -16   2  11       19.50       17.91      2.56 o 
 -14   2  11       49.17       39.36      3.04 o 
 -12   2  11       41.61       61.48      3.50 o 
 -10   2  11      117.84      103.33      4.31 o 
  -8   2  11        3.16        0.94      1.69 o 
  -6   2  11      330.49      320.30      6.95 o 
  -4   2  11      438.35      419.67      8.89 o 
  -2   2  11      288.90      310.26      7.85 o 
   0   2  11     1544.24     1520.29     18.14 o 
   2   2  11        4.01        4.48      2.54 o 
   4   2  11       53.20       55.81      5.40 o 
   6   2  11      603.90      587.68     13.40 o 
   8   2  11      218.30      227.38      8.76 o 
  10   2  11       36.74       46.03      7.75 o 
  12   2  11      163.56      169.46     10.40 o 
  14   2  11       44.97       42.26      6.53 o 
  16   2  11       36.30       36.09      6.38 o 
  18   2  11       49.16       52.98      7.47 o 
  20   2  11        2.01        5.16      5.00 o 
  22   2  11       56.65       50.89      8.01 o 
  24   2  11       53.50       42.74      7.99 o 
 -39   3  11        0.10        0.45      3.22 o 
 -37   3  11       14.68       15.63      3.67 o 
 -35   3  11       76.36       69.61      5.29 o 
 -33   3  11       73.78      100.04      5.88 o 
 -31   3  11        0.16        4.46      2.94 o 
 -29   3  11      272.11      273.51      8.69 o 
 -27   3  11      119.75      119.19      6.62 o 
 -25   3  11      586.69      564.13     11.61 o 
 -23   3  11       43.54       55.37      4.79 o 
 -21   3  11      125.57      128.46      6.26 o 
 -19   3  11      117.77      119.99      6.05 o 
 -17   3  11      301.28      318.15      7.45 o 
 -15   3  11        1.49        1.28      2.05 o 
 -13   3  11       57.23       58.46      3.56 o 
 -11   3  11      433.62      428.12      7.51 o 
  -9   3  11      168.44      168.56      5.00 o 
  -7   3  11      453.14      429.62      7.49 o 
  -5   3  11      507.45      498.74      8.81 o 
  -3   3  11     1270.30     1289.83     17.40 o 
  -1   3  11       98.47      101.69      5.37 o 
   1   3  11       76.00       95.28     12.69 o 
   3   3  11      199.01      210.23      9.10 o 
   5   3  11      522.54      565.44     15.56 o 
   7   3  11      909.03      967.32     24.56 o 
   9   3  11      267.10      247.09      9.50 o 
  11   3  11      793.77      773.12     17.36 o 
  13   3  11       95.22       95.27      7.17 o 
  15   3  11        2.08        9.97      5.06 o 
  17   3  11       22.04       15.04      5.54 o 
  19   3  11       15.12       20.11      6.03 o 
  21   3  11        1.38        0.31      6.90 o 
  23   3  11        6.28        5.49      5.70 o 
 -36   4  11        0.62       -1.23      3.28 o 
 -34   4  11      154.05      183.54     12.06 o 
 -32   4  11       41.04       36.85      5.69 o 
 -30   4  11        3.93        2.46      2.96 o 
 -28   4  11       13.55       17.55      3.55 o 
 -26   4  11        6.48        5.90      3.06 o 
 -24   4  11       14.14       17.20      4.02 o 
 -22   4  11       48.48       58.15      4.37 o 
 -20   4  11       85.16      101.82      5.39 o 
 -18   4  11      330.02      340.53      7.96 o 
 -16   4  11      103.41      101.62      4.69 o 
 -14   4  11       16.88       19.70      2.78 o 
 -12   4  11      157.44      136.34      4.55 o 
 -10   4  11       54.95       61.05      3.35 o 
  -8   4  11       10.17        6.12      2.13 o 
  -6   4  11      461.90      446.13      7.11 o 
  -4   4  11       76.11       68.04      3.80 o 
  -2   4  11      391.36      393.03      9.06 o 
   0   4  11       53.96       55.28      7.26 o 
   2   4  11      135.82      133.31      7.51 o 
   4   4  11       17.33       15.64      4.33 o 
   6   4  11       10.15       11.63      4.24 o 
   8   4  11       12.17       14.75      4.46 o 
  10   4  11      833.54      847.03     21.34 o 
  12   4  11        3.59        4.27      3.98 o 
  14   4  11       53.00       51.58      6.18 o 
  16   4  11       16.44       16.23      5.95 o 
  18   4  11       19.98       22.92      6.17 o 
  20   4  11       18.88       19.30      6.21 o 
 -33   5  11       29.56       26.89      4.73 o 
 -31   5  11        2.94        7.94      3.84 o 
 -29   5  11      210.74      213.75      8.30 o 
 -27   5  11       15.97       16.67      4.02 o 
 -25   5  11       64.03       68.07      7.17 o 
 -23   5  11       13.54       12.85      3.71 o 
 -21   5  11      255.54      256.42      8.42 o 
 -19   5  11        6.41        6.97      3.26 o 
 -17   5  11       66.35       64.54      5.26 o 
 -15   5  11      160.15      156.89      8.35 o 
 -13   5  11      267.38      282.97      8.04 o 
 -11   5  11       75.08       83.04      4.88 o 
  -9   5  11       52.02       58.19      5.13 o 
  -7   5  11     1184.09     1235.34     15.02 o 
  -5   5  11       32.22       39.40      3.68 o 
  -3   5  11        0.55       -3.93      5.06 o 
  -1   5  11       76.17       81.29      8.15 o 
   1   5  11       36.50       33.04      6.24 o 
   3   5  11        0.00       -1.00      4.43 o 
   5   5  11      156.53      140.70     14.83 o 
   7   5  11        0.75       -1.92      5.25 o 
   9   5  11      491.32      517.39     17.56 o 
  11   5  11       29.53       34.07      7.58 o 
  13   5  11      297.55      275.44     13.85 o 
  15   5  11       31.36       12.37      6.19 o 
  17   5  11        0.96       -0.72      5.55 o 
 -30   6  11       32.35       41.11      6.06 o 
 -28   6  11        5.65        8.28      5.20 o 
 -26   6  11       40.65       50.71      6.28 o 
 -24   6  11        0.95        6.86      4.25 o 
 -22   6  11        2.20        2.77      3.86 o 
 -20   6  11       43.95       56.05      6.16 o 
 -18   6  11       14.61       12.12      4.45 o 
 -16   6  11       34.58       43.59      5.70 o 
 -14   6  11        0.88       -0.64      3.69 o 
 -12   6  11      168.50      172.28      8.35 o 
 -10   6  11       28.92       42.52      6.75 o 
  -8   6  11      235.68      216.70      8.83 o 
  -6   6  11       46.08       33.28     10.13 o 
  -4   6  11       54.28       52.18     11.19 o 
  -2   6  11        5.43        4.55      7.68 o 
   0   6  11        7.16        4.25      7.89 o 
   2   6  11       11.51       -3.90      7.25 o 
   4   6  11       18.97        9.95      8.30 o 
   6   6  11        0.56      -13.55      6.78 o 
   8   6  11       48.89       54.36     12.48 o 
  10   6  11       42.35       38.75     11.84 o 
  12   6  11       27.52       14.91     10.41 o 
  14   6  11      145.04      127.65     16.93 o 
 -23   7  11        0.16       -4.80      5.16 o 
 -21   7  11        5.80        1.41      4.07 o 
 -19   7  11        0.51       -2.40      4.09 o 
 -17   7  11       13.80       11.57      6.65 o 
 -15   7  11       12.10       11.86      4.73 o 
 -13   7  11        1.78        2.84      4.28 o 
 -11   7  11       92.25      105.11      7.72 o 
  -7   7  11        4.09        3.96      9.13 o 
  -5   7  11        0.07        1.41      9.19 o 
  -3   7  11        6.39        2.37      8.69 o 
  -1   7  11        0.12        8.55      8.41 o 
   1   7  11        3.03        8.57      9.72 o 
   3   7  11        2.45        9.50      9.75 o 
   5   7  11        7.82        8.35      9.87 o 
   7   7  11       30.17       12.14     10.46 o 
 -40   0  12      327.57      429.58     27.61 o 
 -38   0  12      254.01      268.18     13.60 o 
 -36   0  12       40.08       48.43      7.29 o 
 -34   0  12      270.23      314.93     15.05 o 
 -32   0  12      613.94      624.48     18.44 o 
 -30   0  12      143.14      133.47      9.90 o 
 -28   0  12       53.33       59.79      7.25 o 
 -26   0  12      723.81      719.38     18.91 o 
 -24   0  12        0.71        0.09      3.70 o 
 -22   0  12       64.01       57.55      6.76 o 
 -20   0  12      179.63      192.78      9.85 o 
 -18   0  12      294.35      311.73     11.18 o 
 -16   0  12      730.65      597.34     12.97 o 
 -14   0  12      108.23       67.18      5.40 o 
 -12   0  12     2056.43     1834.79     24.65 o 
  -8   0  12       79.53       86.52      6.09 o 
  -6   0  12      236.11      219.66      9.72 o 
  -4   0  12     5166.07     4783.25     58.46 o 
  -2   0  12      263.09      228.79     25.09 o 
   0   0  12     1556.42     1570.69     26.87 o 
   2   0  12      209.03      201.54      9.47 o 
   4   0  12       37.18       48.81      5.84 o 
   6   0  12       48.88       36.85      8.80 o 
   8   0  12      152.06      158.51     15.59 o 
  10   0  12        3.01        1.16      5.74 o 
  12   0  12        6.03        5.64      6.66 o 
  14   0  12      369.59      331.99     20.26 o 
  16   0  12       30.91       40.58      9.69 o 
  18   0  12       34.02       61.22     11.80 o 
  20   0  12       43.98       42.86     10.93 o 
  22   0  12       12.04       17.50      9.26 o 
  24   0  12       15.12       23.28      9.99 o 
 -41   1  12       18.63       27.01      4.78 o 
 -39   1  12        9.28        5.84      3.83 o 
 -37   1  12       32.08       36.46      4.89 o 
 -35   1  12       47.97       50.12      5.25 o 
 -33   1  12       24.34       21.38      4.08 o 
 -31   1  12       94.46       84.05      6.32 o 
 -29   1  12       27.20       25.41      4.04 o 
 -27   1  12       79.31       79.42      5.59 o 
 -25   1  12       98.71       89.94      5.81 o 
 -23   1  12      107.11      119.42      7.92 o 
 -21   1  12       38.22       26.60      3.75 o 
 -19   1  12        1.55       -0.47      2.12 o 
 -17   1  12      192.03      188.24      5.53 o 
 -15   1  12       32.66       19.63      2.97 o 
 -13   1  12      547.94      416.26      7.65 o 
 -11   1  12        6.14        6.08      2.10 o 
  -9   1  12      130.07      116.50      6.81 o 
  -7   1  12      709.70      657.93      9.59 o 
  -5   1  12       17.39       19.81      3.31 o 
  -3   1  12      247.87      281.26      7.84 o 
  -1   1  12      517.97      523.98     11.49 o 
   1   1  12     1609.05     1541.02     18.82 o 
   3   1  12     1980.50     1905.71     25.84 o 
   5   1  12        1.40        1.61      3.04 o 
   7   1  12        3.93        2.85      3.18 o 
   9   1  12        8.76       11.37      4.87 o 
  11   1  12       17.23       16.72      5.12 o 
  13   1  12       23.52       15.95      5.17 o 
  15   1  12        0.30        2.73      4.30 o 
  17   1  12        3.02        4.78      4.93 o 
  19   1  12        1.03        4.27      4.84 o 
  21   1  12        4.30       -0.52      4.81 o 
  23   1  12       61.49       67.86      9.40 o 
 -40   2  12        2.31        1.63      3.20 o 
 -38   2  12        2.05       -2.58      3.60 o 
 -36   2  12      148.94      166.01     10.13 o 
 -34   2  12       52.17       57.16      5.53 o 
 -32   2  12      283.39      321.55     11.37 o 
 -30   2  12      115.72      107.65      6.57 o 
 -28   2  12      178.34      196.47      7.65 o 
 -26   2  12      147.42      159.19     14.07 o 
 -24   2  12      166.63      157.67      6.61 o 
 -22   2  12       94.25       94.92      8.05 o 
 -20   2  12       28.59       22.41      3.70 o 
 -18   2  12       46.89       51.13      3.66 o 
 -16   2  12      122.12      124.13      5.10 o 
 -14   2  12     1453.32     1299.56     14.23 o 
 -12   2  12       67.05       41.90      3.38 o 
 -10   2  12      109.37       83.70      4.20 o 
  -8   2  12     1035.97      898.39     11.42 o 
  -6   2  12     1655.65     1479.22     16.61 o 
  -4   2  12      931.24      926.54     14.12 o 
  -2   2  12       69.19       66.28      4.77 o 
   0   2  12     1167.40     1157.75     15.84 o 
   2   2  12      322.78      340.34     10.64 o 
   4   2  12        3.30        7.20      3.78 o 
   6   2  12       20.58       22.82      4.42 o 
   8   2  12       25.58       14.69      4.09 o 
  10   2  12       76.98       79.05      8.29 o 
  12   2  12       55.74       58.10      7.48 o 
  14   2  12        1.41        8.22      4.97 o 
  16   2  12       98.25      110.18     10.16 o 
  18   2  12       53.01       41.38      9.11 o 
  20   2  12        9.73        6.11      5.45 o 
  22   2  12       72.59       85.19     12.45 o 
 -37   3  12        1.56        7.89      3.48 o 
 -35   3  12        4.58        2.61      3.34 o 
 -33   3  12       43.81       47.29      4.65 o 
 -31   3  12        3.39        5.87      7.12 o 
 -29   3  12      105.02      109.82      6.60 o 
 -27   3  12      102.56      120.96      6.82 o 
 -25   3  12        0.05        2.04      3.20 o 
 -23   3  12        0.48       -0.46      2.97 o 
 -21   3  12      348.25      334.19      9.03 o 
 -19   3  12        9.44        7.22      3.10 o 
 -17   3  12      998.09      927.71     14.42 o 
 -15   3  12        1.90       -2.08      2.17 o 
 -13   3  12     1202.87     1089.91     14.71 o 
 -11   3  12       11.82        4.16      2.30 o 
  -9   3  12       10.01        5.76      2.32 o 
  -7   3  12      106.67       97.39      4.61 o 
  -5   3  12      836.32      826.80     12.05 o 
  -3   3  12      494.15      478.82     10.07 o 
  -1   3  12      399.89      388.73     11.12 o 
   1   3  12        0.71       -4.40      3.12 o 
   3   3  12      152.27      167.08      8.57 o 
   5   3  12     1531.13     1611.29     24.34 o 
   7   3  12      222.88      237.68      9.63 o 
   9   3  12       13.66       10.69      4.05 o 
  11   3  12        0.56       -1.74      3.57 o 
  13   3  12        1.18        0.44      4.36 o 
  15   3  12        9.77        4.31      4.82 o 
  17   3  12        2.59        7.93      5.59 o 
  19   3  12       60.07       60.61      8.77 o 
  21   3  12        0.01        3.71      7.74 o 
 -36   4  12       15.60       11.46      4.41 o 
 -34   4  12      119.96      132.57      6.94 o 
 -32   4  12       82.66       88.03      5.87 o 
 -30   4  12       11.41       12.50      4.22 o 
 -28   4  12        5.68        5.36      3.26 o 
 -26   4  12      117.37      122.46      6.19 o 
 -24   4  12        3.96       11.66      3.14 o 
 -22   4  12        9.72        9.31      3.11 o 
 -20   4  12       50.48       58.30      4.51 o 
 -18   4  12      149.92      155.39      6.16 o 
 -16   4  12       63.31       58.86      4.37 o 
 -14   4  12        0.86        3.50      2.68 o 
 -12   4  12       19.86       20.09      3.57 o 
 -10   4  12     1069.99     1072.87     12.77 o 
  -8   4  12        1.17        1.08      2.33 o 
  -6   4  12      144.37      147.66      4.82 o 
  -4   4  12      398.01      386.84      6.95 o 
  -2   4  12       19.64        7.80      4.00 o 
   0   4  12       40.91       33.77      5.06 o 
   2   4  12      549.71      607.60     24.93 o 
   4   4  12       14.39       18.45      4.53 o 
   6   4  12        0.05        2.41      4.48 o 
   8   4  12       24.92       20.42      4.88 o 
  10   4  12       18.08       17.18      4.72 o 
  12   4  12       29.33       59.03      6.57 o 
  14   4  12       33.53       45.37      7.62 o 
  16   4  12       24.72       29.51      6.93 o 
  18   4  12        1.07       -2.93      4.95 o 
 -31   5  12       99.14      122.43      7.52 o 
 -29   5  12        1.27        0.92      3.50 o 
 -27   5  12       42.67       48.91      8.43 o 
 -25   5  12      121.44      125.75      7.20 o 
 -23   5  12       28.58       31.18      4.48 o 
 -21   5  12       55.06       52.06      4.94 o 
 -19   5  12       44.32       48.17      4.94 o 
 -17   5  12      366.11      366.28      9.68 o 
 -15   5  12       12.27       12.67      3.12 o 
 -13   5  12      153.85      162.35      6.30 o 
 -11   5  12      169.36      170.40      6.15 o 
  -9   5  12       61.36       63.33      4.47 o 
  -7   5  12        0.83        2.82      2.59 o 
  -5   5  12        4.62        5.26      3.63 o 
  -3   5  12       41.83       36.83      5.13 o 
  -1   5  12        8.18        6.23     10.14 o 
   1   5  12       10.31        7.50      5.04 o 
   3   5  12       12.30       12.84      5.73 o 
   5   5  12      138.66      115.94     10.07 o 
   7   5  12      105.58      101.93      9.98 o 
   9   5  12      398.31      390.80     15.90 o 
  11   5  12        2.20        2.33      5.79 o 
  13   5  12       36.52       42.50      8.53 o 
  15   5  12        8.12        9.22      8.00 o 
 -26   6  12       31.96       35.54      5.69 o 
 -24   6  12        8.58        5.18      4.40 o 
 -22   6  12       67.14       63.80      8.72 o 
 -20   6  12       18.39       23.34      5.05 o 
 -18   6  12        4.54       -4.22      3.87 o 
 -16   6  12       19.06       12.08      6.06 o 
 -14   6  12        0.62       -0.57      3.89 o 
 -12   6  12      132.29      139.72     11.86 o 
 -10   6  12       67.53       80.80      6.66 o 
  -8   6  12        8.40        2.67      7.71 o 
  -6   6  12       21.58       32.84     10.60 o 
  -4   6  12       39.84       15.52      9.77 o 
  -2   6  12       31.17       49.41     11.34 o 
   0   6  12       23.85       11.69      9.23 o 
   2   6  12       15.31       13.31      9.54 o 
   4   6  12       51.64       35.67     11.54 o 
   6   6  12       58.65       56.99     12.49 o 
   8   6  12        2.11        2.58      9.00 o 
  10   6  12       67.96       85.02     14.80 o 
 -19   7  12       74.13       78.45      7.50 o 
 -17   7  12        0.22       -2.56      4.17 o 
 -15   7  12        4.59       -2.47      5.95 o 
 -13   7  12       24.37       25.14      5.20 o 
 -11   7  12       22.80       24.94     11.28 o 
  -9   7  12        0.99        6.65      8.96 o 
  -7   7  12      140.93      140.54     17.18 o 
  -5   7  12        4.27        2.60      8.28 o 
  -3   7  12       44.25       29.16     10.99 o 
  -1   7  12        2.21       -0.31      8.06 o 
   1   7  12        2.67        7.60      9.52 o 
 -39   1  13       49.07       60.18      6.00 o 
 -37   1  13       11.58        9.59      3.95 o 
 -35   1  13       10.47       13.61      4.39 o 
 -33   1  13        0.05       -1.40      3.24 o 
 -31   1  13       65.52       69.65      6.17 o 
 -29   1  13       47.97       47.61      4.86 o 
 -27   1  13       19.83       27.25      4.03 o 
 -25   1  13       88.80       83.30      5.78 o 
 -23   1  13      106.45       79.35      5.48 o 
 -21   1  13       75.27       72.61      5.30 o 
 -19   1  13      487.05      376.23      7.70 o 
 -17   1  13      227.08      207.85      6.41 o 
 -15   1  13      677.57      549.44      9.31 o 
 -13   1  13        1.64        3.00      2.63 o 
 -11   1  13     1253.94     1045.06     12.86 o 
  -9   1  13       65.03       72.61      4.21 o 
  -7   1  13      670.34      622.27      9.74 o 
  -5   1  13       51.19       41.86      4.15 o 
  -3   1  13      102.10       97.02      5.59 o 
  -1   1  13       26.00       25.35      3.43 o 
   1   1  13      146.98      143.14      6.30 o 
   3   1  13      337.56      387.87     11.28 o 
   5   1  13      346.05      316.00     10.36 o 
   7   1  13      213.59      195.11     11.23 o 
   9   1  13      122.35      137.27     10.59 o 
  11   1  13        5.23        4.62      4.75 o 
  13   1  13      101.10      102.18     11.80 o 
  15   1  13       17.25       10.11      5.49 o 
  17   1  13       16.12       12.78      6.08 o 
  19   1  13        3.57       -1.74      6.53 o 
 -38   2  13       83.28      100.33      7.10 o 
 -36   2  13       93.01       97.85      7.12 o 
 -34   2  13        4.21       -1.75      3.49 o 
 -32   2  13       78.80       79.09      7.20 o 
 -30   2  13        2.19        2.91      4.74 o 
 -28   2  13       12.50        7.73      3.35 o 
 -26   2  13      245.91      239.07      8.32 o 
 -24   2  13       47.78       47.41      4.71 o 
 -22   2  13      135.67      128.42      6.75 o 
 -20   2  13       25.81       23.88      3.60 o 
 -18   2  13       49.82       50.70      3.71 o 
 -16   2  13      125.48       97.33      5.16 o 
 -14   2  13        9.94        5.45      2.34 o 
 -12   2  13      263.89      243.48      6.35 o 
 -10   2  13      129.94      127.08      5.21 o 
  -8   2  13       34.11       22.08      2.86 o 
  -6   2  13      417.35      407.69      8.64 o 
  -4   2  13      140.50      146.17      6.23 o 
  -2   2  13        2.63       -0.14      2.63 o 
   0   2  13      130.18      133.17      9.92 o 
   2   2  13      223.26      242.55      9.35 o 
   4   2  13       11.19       11.22      4.05 o 
   6   2  13       53.93       46.34      7.29 o 
   8   2  13       27.63       28.03      6.18 o 
  10   2  13        0.15       -0.54      4.45 o 
  12   2  13       19.02       28.35      6.69 o 
  14   2  13      101.10      136.43     11.51 o 
  16   2  13       24.24       43.16      7.67 o 
  18   2  13        8.00        8.26      5.70 o 
 -35   3  13        3.18        0.62      3.33 o 
 -33   3  13       56.80       43.25      6.33 o 
 -31   3  13       65.26       58.42      5.62 o 
 -29   3  13        0.04        3.79      3.72 o 
 -27   3  13        2.66        0.12      3.09 o 
 -25   3  13       28.91       24.24      4.15 o 
 -23   3  13       97.70       93.46      6.12 o 
 -21   3  13       20.17       25.81      4.03 o 
 -19   3  13      321.64      296.30     11.95 o 
 -17   3  13       38.11       40.36      3.60 o 
 -15   3  13        2.61        3.83      2.40 o 
 -13   3  13        0.83       -0.17      2.16 o 
 -11   3  13        3.60        1.71      2.91 o 
  -9   3  13      308.40      285.44      6.82 o 
  -7   3  13      252.26      246.48      6.46 o 
  -5   3  13      172.64      160.16      6.04 o 
  -3   3  13      150.65      169.45      8.64 o 
  -1   3  13      110.01      111.43      7.54 o 
   1   3  13       80.10       90.85      8.32 o 
   3   3  13      319.73      317.53     10.92 o 
   5   3  13      208.80      189.93      8.86 o 
   7   3  13       14.57       29.64      5.15 o 
   9   3  13      208.69      224.93     11.34 o 
  11   3  13       32.75       31.76      8.46 o 
  13   3  13        0.76        2.90      4.82 o 
  15   3  13        0.69       -0.25      5.33 o 
  17   3  13       31.89       26.69      7.99 o 
 -34   4  13       59.25       71.91      5.69 o 
 -32   4  13       12.06        4.54      3.38 o 
 -30   4  13      107.10      105.72      6.27 o 
 -28   4  13       65.09       67.14      5.18 o 
 -26   4  13      146.85      174.50      7.11 o 
 -24   4  13        3.51        2.74      2.94 o 
 -22   4  13        1.10        1.58      2.81 o 
 -20   4  13       73.37       83.08      5.82 o 
 -18   4  13       44.22       23.92      3.57 o 
 -16   4  13        5.93        4.60      2.78 o 
 -14   4  13       21.12       16.49      2.90 o 
 -12   4  13       24.50       28.71      3.43 o 
 -10   4  13      179.61      165.55      5.58 o 
  -8   4  13       33.25       30.50      3.25 o 
  -6   4  13      261.91      246.21      6.48 o 
  -4   4  13       24.47       33.09      3.77 o 
  -2   4  13       26.55       26.63      3.97 o 
   0   4  13       17.68       20.96      4.57 o 
   2   4  13      171.25      157.33     11.84 o 
   4   4  13        0.55        2.53      3.83 o 
   6   4  13       76.53       88.91      7.45 o 
   8   4  13       70.29       84.68      7.38 o 
  10   4  13        1.75       -0.60      4.03 o 
  12   4  13      113.88      137.69     11.56 o 
  14   4  13       23.10       18.27      6.30 o 
 -29   5  13        9.45       12.52      4.02 o 
 -27   5  13        8.63        6.45      3.85 o 
 -25   5  13        0.00        1.61      3.33 o 
 -23   5  13       61.47       64.61      5.97 o 
 -21   5  13       10.09        4.47      3.37 o 
 -19   5  13       38.61       36.96      7.10 o 
 -17   5  13       11.15        9.32      3.46 o 
 -15   5  13       36.05       38.29      4.08 o 
 -13   5  13       21.70       16.25      3.28 o 
 -11   5  13       20.07       20.73      3.30 o 
  -9   5  13       30.15       33.06      3.72 o 
  -7   5  13       13.14       15.99      4.41 o 
  -5   5  13      101.36       88.18      8.16 o 
  -3   5  13       38.47       35.80      5.40 o 
  -1   5  13      114.66      110.81     14.33 o 
   1   5  13       74.67       85.86     19.50 o 
   3   5  13       23.84       23.57      6.23 o 
   5   5  13       26.89       36.86     11.07 o 
   7   5  13      326.55      355.10     15.48 o 
   9   5  13       78.30       97.86     10.18 o 
  11   5  13        0.36        1.00      5.81 o 
 -24   6  13       10.02       19.00      5.08 o 
 -22   6  13        0.71        6.83      4.24 o 
 -20   6  13      105.30      106.33      8.27 o 
 -18   6  13        0.19        3.65      4.07 o 
 -16   6  13       18.73       34.12      5.38 o 
 -14   6  13       14.22       10.56      4.38 o 
 -12   6  13       10.88        4.91      4.08 o 
 -10   6  13        5.86       -0.80      7.73 o 
  -8   6  13        1.06        2.90      7.96 o 
  -6   6  13       37.90       23.60      9.90 o 
  -4   6  13        1.69       -5.26      8.84 o 
  -2   6  13       30.65       22.90     10.34 o 
   0   6  13        1.04      -12.56      6.28 o 
   2   6  13       16.29       18.50      9.51 o 
   4   6  13       46.93       53.23     12.44 o 
 -38   0  14      203.06      201.59     12.83 o 
 -36   0  14       20.86       39.61      8.21 o 
 -34   0  14      380.81      412.62     19.90 o 
 -32   0  14       35.20       46.27      7.30 o 
 -30   0  14        8.55        2.65      4.51 o 
 -28   0  14      326.72      328.89     21.94 o 
 -26   0  14      105.22      123.18     13.03 o 
 -24   0  14      323.77      365.22     20.59 o 
 -22   0  14        0.25       -5.26      3.79 o 
 -20   0  14      503.14      438.04     12.21 o 
 -18   0  14      374.76      291.34     10.31 o 
 -16   0  14       91.69       67.99      5.97 o 
 -14   0  14      387.64      350.92     10.69 o 
 -12   0  14       26.79       37.78      4.76 o 
 -10   0  14       30.99       33.48      6.12 o 
  -8   0  14        9.27        5.03      3.22 o 
  -6   0  14      226.03      235.42     10.82 o 
  -4   0  14      582.06      551.37     26.34 o 
  -2   0  14      840.11      809.80     19.69 o 
   0   0  14       57.21       45.48      6.23 o 
   2   0  14      199.32      185.11     15.81 o 
   4   0  14      102.92      103.17     13.62 o 
   6   0  14       18.48       27.07      8.70 o 
   8   0  14        4.54        5.35      6.60 o 
  10   0  14      177.26      195.97     16.89 o 
  12   0  14       49.59       47.60     11.37 o 
  14   0  14      443.62      598.04     29.53 o 
  16   0  14        0.07        4.52      7.92 o 
 -37   1  14        4.07        0.03      3.67 o 
 -35   1  14       48.39       51.83      5.77 o 
 -33   1  14       11.04        7.82      3.98 o 
 -31   1  14        0.01       -2.09      3.72 o 
 -29   1  14      166.25      160.50      7.83 o 
 -27   1  14      133.40      142.26      7.51 o 
 -25   1  14       21.54       33.86      7.61 o 
 -23   1  14       25.92       15.64      3.59 o 
 -21   1  14       20.90       27.80      3.60 o 
 -19   1  14        4.00        4.95      2.43 o 
 -17   1  14        2.82       -0.85      2.32 o 
 -15   1  14       57.24       55.30      4.01 o 
 -13   1  14      660.29      548.49      9.47 o 
 -11   1  14       20.94       12.65      2.60 o 
  -9   1  14        6.47        2.99      2.17 o 
  -7   1  14      133.13      137.40      5.44 o 
  -5   1  14        2.39        1.80      2.63 o 
  -3   1  14        0.89       -4.64      2.47 o 
  -1   1  14       53.32       55.86      4.74 o 
   1   1  14      180.31      204.55      8.75 o 
   3   1  14       38.64       40.67      7.65 o 
   5   1  14        0.24        3.38      4.92 o 
   7   1  14      105.82      102.48      9.94 o 
   9   1  14       18.21       17.91      7.90 o 
  11   1  14       35.59       40.72      7.37 o 
  13   1  14       17.39       28.46      6.86 o 
  15   1  14      152.67      189.71     13.81 o 
  17   1  14       34.51       54.70      8.87 o 
 -36   2  14        9.35        8.41      4.04 o 
 -34   2  14       66.85       71.50      6.25 o 
 -32   2  14      291.06      344.66     10.67 o 
 -30   2  14       12.31       13.60      4.02 o 
 -28   2  14      164.45      200.95      8.22 o 
 -26   2  14       15.44       18.69      3.87 o 
 -24   2  14       44.42       37.29      4.51 o 
 -22   2  14       14.70        4.91      3.09 o 
 -20   2  14        7.57        9.77      2.94 o 
 -18   2  14      136.04      127.52      5.55 o 
 -16   2  14      295.33      277.18      7.06 o 
 -14   2  14        8.79        7.80      2.61 o 
 -12   2  14       19.27       18.73      2.94 o 
 -10   2  14       53.48       58.61      4.01 o 
  -8   2  14        1.67       -1.46      2.51 o 
  -6   2  14       12.90       12.51      2.67 o 
  -4   2  14      377.03      370.74     14.31 o 
  -2   2  14      162.02      164.03      8.33 o 
   0   2  14        8.89        6.57      4.14 o 
   2   2  14      318.44      336.51     19.93 o 
   4   2  14      120.65      126.81      8.20 o 
   6   2  14        7.96        6.13      5.08 o 
   8   2  14       98.17      109.53     10.38 o 
  10   2  14       17.16       23.41      6.63 o 
  12   2  14      106.38      150.03     12.11 o 
  14   2  14        0.07        5.32      5.41 o 
  16   2  14        0.04       -3.43      5.01 o 
 -33   3  14        9.56       14.28      4.43 o 
 -31   3  14       27.93       29.62      5.17 o 
 -29   3  14       44.32       37.72      5.04 o 
 -27   3  14        6.13        4.42      3.64 o 
 -25   3  14       65.30       58.98      5.72 o 
 -23   3  14        0.62       -4.56      2.99 o 
 -21   3  14       93.80      107.08      6.58 o 
 -19   3  14        4.49        0.83      2.76 o 
 -17   3  14      106.93       87.57      4.80 o 
 -15   3  14       47.72       41.24      3.65 o 
 -13   3  14      304.67      276.19      6.98 o 
 -11   3  14       66.28       65.54      4.23 o 
  -9   3  14       33.61       20.41      3.08 o 
  -7   3  14      163.73      149.29      5.62 o 
  -5   3  14       15.98       17.22      3.32 o 
  -3   3  14       86.54       85.57      6.93 o 
  -1   3  14       37.75       31.81      5.58 o 
   1   3  14       44.52       59.00      6.16 o 
   3   3  14       38.76       46.46      5.81 o 
   5   3  14      128.98      153.62      9.20 o 
   7   3  14       12.24       11.35      7.03 o 
   9   3  14       14.58       19.76      6.44 o 
  11   3  14      102.27      133.60     13.04 o 
  13   3  14       73.12       94.76     10.36 o 
 -30   4  14        2.26        2.09      3.50 o 
 -28   4  14       40.00       47.45      5.11 o 
 -26   4  14        0.65       -3.70      2.85 o 
 -24   4  14       70.64       62.74      5.03 o 
 -22   4  14       28.33       23.90      4.30 o 
 -20   4  14       11.46        5.83      3.58 o 
 -18   4  14       23.81       27.93      5.06 o 
 -16   4  14       28.29       21.86      3.92 o 
 -14   4  14       27.03       26.73      3.59 o 
 -12   4  14       38.26       42.17      3.73 o 
 -10   4  14        9.69        6.64      2.65 o 
  -8   4  14      176.30      194.24      6.15 o 
  -6   4  14        6.48        4.13      2.92 o 
  -4   4  14       19.12       17.26      3.42 o 
  -2   4  14        9.37        0.91      3.23 o 
   0   4  14        0.03       -4.58      3.52 o 
   2   4  14      176.17      183.72      9.61 o 
   4   4  14      181.03      193.70      9.62 o 
   6   4  14      105.47      131.00      8.97 o 
   8   4  14        0.20        3.04      4.41 o 
  10   4  14        9.72       14.12      6.50 o 
 -27   5  14        9.40        5.23      3.79 o 
 -25   5  14       26.06       28.15      4.67 o 
 -23   5  14       37.17       34.20      4.84 o 
 -21   5  14       53.44       50.02      5.31 o 
 -19   5  14       59.79       60.25      5.43 o 
 -17   5  14        0.32        5.05      3.22 o 
 -15   5  14        7.86        8.32      3.04 o 
 -13   5  14        0.34       -3.28      2.65 o 
 -11   5  14       23.54       21.73      3.41 o 
  -9   5  14        2.54       -0.12      4.48 o 
  -7   5  14      147.72      156.41     10.35 o 
  -5   5  14      259.84      248.95     15.36 o 
  -3   5  14       18.18        7.13      5.75 o 
  -1   5  14       27.82       30.22      5.55 o 
   1   5  14       58.02       78.26     13.59 o 
   3   5  14        2.83        4.07      7.35 o 
   5   5  14        0.71        6.52      5.98 o 
 -18   6  14       12.46       16.10      4.99 o 
 -16   6  14        2.12        1.89      4.02 o 
 -14   6  14        2.91       -1.43      3.86 o 
 -12   6  14        6.36        4.30      8.71 o 
 -10   6  14       52.91       50.91     12.27 o 
  -8   6  14        7.66        5.06      8.57 o 
  -6   6  14       24.13       31.82     11.14 o 
  -4   6  14        0.00       -2.75      7.91 o 
  -2   6  14       47.98       39.70     11.67 o 
 -35   1  15       29.57       34.35      5.20 o 
 -33   1  15        1.01        7.47      4.05 o 
 -31   1  15       98.30       96.11      7.80 o 
 -29   1  15       44.33       61.62      5.67 o 
 -27   1  15       35.41       37.45      4.80 o 
 -25   1  15       73.25       77.79      5.98 o 
 -23   1  15        0.14       -0.70      3.61 o 
 -21   1  15       41.26       35.78      3.66 o 
 -19   1  15        0.50        1.25      2.44 o 
 -17   1  15      128.08      106.21      5.30 o 
 -15   1  15       93.89       94.54      4.99 o 
 -13   1  15      164.84      154.17      5.88 o 
 -11   1  15      162.84      157.31      5.90 o 
  -9   1  15       53.13       40.19      3.63 o 
  -7   1  15        0.04        0.31      2.21 o 
  -5   1  15        0.45       -3.06      2.60 o 
  -3   1  15       12.80       17.67      3.42 o 
  -1   1  15       23.82       27.16      4.75 o 
   1   1  15      113.26      106.85      7.62 o 
   3   1  15      201.11      236.90     14.99 o 
   5   1  15       66.48       71.37      8.77 o 
   7   1  15      102.89      113.82     10.77 o 
   9   1  15      156.50      190.30     13.69 o 
  11   1  15       14.83       18.16      6.66 o 
  13   1  15       37.69       59.88      9.03 o 
 -34   2  15       45.34       42.16      5.65 o 
 -32   2  15        5.53        0.97      3.80 o 
 -30   2  15       44.41       51.55      5.72 o 
 -28   2  15       11.52        4.50      3.61 o 
 -26   2  15       95.62       91.61      6.54 o 
 -24   2  15        0.00        0.75      3.13 o 
 -22   2  15      226.31      226.47     14.74 o 
 -20   2  15        5.48        8.97      2.96 o 
 -18   2  15       10.21       11.48      2.92 o 
 -16   2  15       30.51       23.15      3.16 o 
 -14   2  15        9.81       11.59      2.75 o 
 -12   2  15      173.13      174.70      5.83 o 
 -10   2  15       54.18       51.34      4.00 o 
  -8   2  15       15.14       17.74      2.96 o 
  -6   2  15      131.04      141.46      5.81 o 
  -4   2  15       37.46       31.81      5.07 o 
  -2   2  15        5.78       -0.50      4.34 o 
   0   2  15       22.40       14.12      7.46 o 
   2   2  15       10.53       15.71      4.35 o 
   4   2  15       29.68       29.25      7.03 o 
   6   2  15        1.80       -1.82      5.35 o 
   8   2  15       65.51       76.74      9.48 o 
  10   2  15      136.47      177.52     13.56 o 
  12   2  15        1.75        1.66      5.60 o 
 -31   3  15       12.36       11.37      4.24 o 
 -29   3  15       30.72       41.77      5.23 o 
 -27   3  15        0.50        2.32      3.64 o 
 -25   3  15       25.84       25.49      4.47 o 
 -23   3  15      128.78      124.56      7.26 o 
 -21   3  15       20.34       24.74      4.34 o 
 -19   3  15        0.04        3.07      2.78 o 
 -17   3  15        1.72       -2.14      2.51 o 
 -15   3  15       48.08       39.00      3.79 o 
 -13   3  15        6.77       12.83      2.88 o 
 -11   3  15       81.41       83.26      4.85 o 
  -9   3  15        3.20        2.78      2.49 o 
  -7   3  15      104.87       96.93      6.50 o 
  -5   3  15        3.64        5.97      3.11 o 
  -3   3  15      156.56      169.89      7.91 o 
  -1   3  15       33.32       28.21      5.06 o 
   1   3  15       25.72       18.87      4.87 o 
   3   3  15        0.75        2.07      3.86 o 
   5   3  15       73.06       75.26      7.21 o 
   7   3  15       62.23       78.09     13.46 o 
   9   3  15       11.46       23.86      7.01 o 
 -28   4  15       34.33       50.41      4.96 o 
 -26   4  15       18.73       19.32      3.95 o 
 -24   4  15        4.18        1.99      3.17 o 
 -22   4  15       66.20       73.14      6.07 o 
 -20   4  15       66.12       75.65      6.10 o 
 -18   4  15       48.37       52.10      4.98 o 
 -16   4  15        1.97        4.20      2.98 o 
 -14   4  15      123.74      130.39      5.84 o 
 -12   4  15        4.51        9.31      2.73 o 
 -10   4  15        0.99        2.60      2.81 o 
  -8   4  15        0.44        3.08      2.80 o 
  -6   4  15        2.59        2.65      3.19 o 
  -4   4  15        2.66        7.16      3.17 o 
  -2   4  15       16.83       21.13      4.32 o 
   0   4  15        4.91        7.99      4.43 o 
   2   4  15        2.88        1.44      4.14 o 
   4   4  15        0.38        1.71      4.26 o 
   6   4  15       21.64       28.30      5.63 o 
 -21   5  15        6.52       16.55      4.17 o 
 -19   5  15        4.67        7.89      3.72 o 
 -17   5  15       15.76       18.20      3.69 o 
 -15   5  15        0.16       -1.99      2.90 o 
 -13   5  15        7.40        8.73      3.21 o 
 -11   5  15       32.86       29.85      5.20 o 
  -9   5  15       27.21       26.69      5.15 o 
  -7   5  15        8.70       16.42      5.29 o 
  -5   5  15       25.45       26.19      5.46 o 
  -3   5  15       29.47       33.10      5.77 o 
  -1   5  15        7.02        6.97      4.57 o 
 -32   0  16      111.29      133.02     11.66 o 
 -30   0  16      333.27      343.07     15.34 o 
 -28   0  16       62.97       70.50      8.72 o 
 -26   0  16       73.85      100.64     13.24 o 
 -24   0  16      219.92      272.52     13.35 o 
 -22   0  16      118.36       96.80      7.72 o 
 -20   0  16       23.21       22.05      5.79 o 
 -18   0  16       22.83       32.54      5.18 o 
 -16   0  16      100.31      119.07      8.07 o 
 -14   0  16        8.46       14.87      4.92 o 
 -12   0  16       34.22       47.90      5.72 o 
 -10   0  16       75.17       66.61      6.48 o 
  -8   0  16      545.70      575.30     26.75 o 
  -6   0  16       49.00       51.02      6.04 o 
  -4   0  16        0.94       -3.10      3.76 o 
  -2   0  16       51.77       69.55     12.27 o 
   0   0  16      128.06      151.41     16.98 o 
   2   0  16       24.05       38.63     10.79 o 
   4   0  16       20.07       23.49      9.28 o 
   6   0  16      144.28      162.28     18.07 o 
   8   0  16       77.70       95.73     15.24 o 
 -31   1  16        0.37       -3.01      3.39 o 
 -29   1  16       19.62       30.44      4.83 o 
 -27   1  16       99.46      140.22      8.06 o 
 -25   1  16        1.86        5.91      3.55 o 
 -23   1  16        4.71        7.25      3.58 o 
 -21   1  16        6.00        5.71      2.88 o 
 -19   1  16       10.99        8.14      2.79 o 
 -17   1  16       15.24       15.70      3.12 o 
 -15   1  16        0.29        0.62      2.42 o 
 -13   1  16        5.82       11.84      2.88 o 
 -11   1  16        4.21        8.67      2.81 o 
  -9   1  16        1.71       10.36      3.37 o 
  -7   1  16        5.27        3.14      2.61 o 
  -5   1  16       42.05       47.10      3.96 o 
  -3   1  16       74.35       78.44      6.99 o 
  -1   1  16       17.93       23.47      4.94 o 
   1   1  16       65.83       65.22     12.05 o 
   3   1  16       31.17       23.83      6.70 o 
   5   1  16        4.07        1.43      7.00 o 
   7   1  16       61.33       74.88     16.77 o 
   9   1  16       16.42        6.59      5.54 o 
 -30   2  16       18.93       20.23      4.48 o 
 -28   2  16      112.65      111.13      8.91 o 
 -26   2  16       60.00       78.29      6.46 o 
 -24   2  16      136.60      140.35      7.91 o 
 -22   2  16       23.40       23.97      4.27 o 
 -20   2  16       13.65        9.04      2.99 o 
 -18   2  16       51.94       55.65      4.34 o 
 -16   2  16       16.58       17.45      3.15 o 
 -14   2  16        6.52        6.82      2.70 o 
 -12   2  16      126.80      158.53      8.36 o 
 -10   2  16        0.00        4.42      2.75 o 
  -8   2  16       11.49       15.69      3.13 o 
  -6   2  16       82.70       77.62      5.48 o 
  -4   2  16       24.93       34.46      4.69 o 
  -2   2  16        6.19        1.06      3.89 o 
   0   2  16        0.04       -1.82      3.77 o 
   2   2  16       22.27       31.30      7.27 o 
   4   2  16       42.09       47.22      7.91 o 
   6   2  16        9.84       10.76      5.96 o 
 -27   3  16       29.32       42.28      5.39 o 
 -25   3  16       47.89       51.42      6.26 o 
 -23   3  16        3.29       10.29      4.56 o 
 -21   3  16        0.92        6.31      3.62 o 
 -19   3  16        2.95        6.66      2.96 o 
 -17   3  16        0.00        0.70      2.74 o 
 -15   3  16       69.27       73.65      4.88 o 
 -13   3  16        1.92       -0.10      2.59 o 
 -11   3  16        6.09        7.75      2.91 o 
  -9   3  16       18.52       22.12      3.90 o 
  -7   3  16       23.25       26.49      3.94 o 
  -5   3  16        1.58        8.04      3.59 o 
  -3   3  16      124.35      131.00      6.96 o 
  -1   3  16        8.09        6.73      4.34 o 
   1   3  16       79.86       83.62      8.03 o 
   3   3  16       10.20        1.57      4.11 o 
   5   3  16        0.25        2.15      5.14 o 
 -22   4  16       11.12       16.60      4.26 o 
 -20   4  16       65.22       83.16      6.51 o 
 -18   4  16       71.13       96.89      6.07 o 
 -16   4  16       21.42       22.78      4.06 o 
 -14   4  16       11.49       16.87      3.25 o 
 -12   4  16        3.51        1.87      2.99 o 
 -10   4  16       15.99       24.10      3.93 o 
  -8   4  16       79.87       79.20      5.63 o 
  -6   4  16       43.98       53.65      4.95 o 
  -4   4  16       57.10       53.48      4.97 o 
  -2   4  16       11.75       10.02      3.62 o 
   0   4  16        9.36        1.63      3.71 o 
 -27   1  17      103.93      117.71      7.70 o 
 -25   1  17       59.60       84.88      6.76 o 
 -23   1  17        0.22        3.56      4.37 o 
 -21   1  17       43.48       59.00      4.70 o 
 -19   1  17        7.37        4.19      2.97 o 
 -17   1  17       13.97        5.03      2.94 o 
 -15   1  17       43.00       44.94      5.10 o 
 -13   1  17       21.33       28.06      3.77 o 
 -11   1  17        1.53        2.59      2.74 o 
  -9   1  17      165.02      194.36      6.81 o 
  -7   1  17        7.58       16.18      3.33 o 
  -5   1  17      285.87      299.96      9.10 o 
  -3   1  17       95.99      121.64     10.82 o 
  -1   1  17      262.55      261.22     18.55 o 
   1   1  17       28.96       41.42     14.68 o 
   3   1  17       51.40       58.50      8.90 o 
 -26   2  17       23.71       35.73      5.18 o 
 -24   2  17       24.43       23.97      5.58 o 
 -22   2  17       48.46       55.69      5.17 o 
 -20   2  17       45.18       56.83      4.62 o 
 -18   2  17       56.68       69.01      4.98 o 
 -16   2  17        0.23        3.61      2.83 o 
 -14   2  17      159.67      203.78     13.21 o 
 -12   2  17        0.00       -0.66      2.68 o 
 -10   2  17        2.85        3.54      2.73 o 
  -8   2  17       10.91       19.08      3.85 o 
  -6   2  17      183.73      212.93      7.98 o 
  -4   2  17       58.90       70.83      5.60 o 
  -2   2  17       11.94        5.45      3.63 o 
   0   2  17        0.10        0.36     11.42 o 
 -21   3  17        2.09        4.66      3.45 o 
 -19   3  17        0.04        0.17      3.02 o 
 -17   3  17        9.94        7.23      3.79 o 
 -15   3  17       43.89       61.04      4.75 o 
 -13   3  17        4.72        6.62      3.01 o 
 -11   3  17        8.45        8.89      3.62 o 
  -9   3  17       70.97       90.52      6.04 o 
  -7   3  17        0.15        3.52      3.22 o 
  -5   3  17       83.66      102.33      6.45 o 
  -3   3  17        1.13        1.63      3.21 o 
 -22   0  18        4.29        4.48      4.69 o 
 -20   0  18        8.76        8.45      5.05 o 
 -18   0  18       15.87       17.36      5.40 o 
 -16   0  18      564.72      661.82     29.48 o 
 -14   0  18      194.11      264.83     11.46 o 
 -12   0  18      253.71      303.09     11.93 o 
 -10   0  18        0.05       -0.95      4.17 o 
  -8   0  18      128.37      137.14      9.53 o 
  -6   0  18        0.38       -7.93      5.11 o 
  -4   0  18       96.79       95.29     10.48 o 
 -19   1  18      186.29      205.53      8.20 o 
 -17   1  18       18.51       26.59      3.92 o 
 -15   1  18        0.04        5.61      3.10 o 
 -13   1  18       58.05       62.53      4.88 o 
 -11   1  18       37.02       40.44      4.33 o 
  -9   1  18        5.23        7.48      3.48 o 
  -7   1  18       12.06        8.54      3.58 o 
 -14   2  18        2.33        1.68      3.39 o 
 -12   2  18      244.11      295.21      8.34 o 
                                                 
